# Supplementary material for: Inflammatory and tissue injury marker dynamics in pediatric acute respiratory distress syndrome
Source: J Clin Invest. 2024 Apr 4;134(10):e177896. doi: 10.1172/JCI177896 (PMC11093602; doi:10.1172/JCI177896)
Supplement: Supporting data values [file jci-134-177896-s012.xlsx]

## Sheet: Fig 6, Supp Fig 4 (raw)
subject#	PICU Death	ANG2 DAY 0	ANG2 DAY 3	ANG2 DAY 7	RAGE DAY 0	RAGE DAY 3	RAGE DAY 7	NUCL DAY 0	NUCL DAY 3	NUCL DAY 7	SPD DAY 0	SPD DAY 3	SPD DAY 7	P3NP DAY 0	P3NP DAY 3	P3NP DAY 7	CCL22 DAY 0	CCL22 DAY 3	CCL22 DAY 7	CCL7 DAY 0	CCL7 DAY 3	CCL7 DAY 7	IL6 DAY 0	IL6 DAY 3	IL6 DAY 7	TNFR1 DAY 0	TNFR1 DAY 3	TNFR1 DAY 7	GZMB DAY 0	GZMB DAY 3	GZMB DAY 7	HSP DAY 0	HSP DAY 3	HSP DAY 7	IL1A DAY 0	IL1A DAY 3	IL1A DAY 7	IL8 DAY 0	IL8 DAY 3	IL8 DAY 7	MIP1A DAY 0	MIP1A DAY 3	MIP1A DAY 7	MIP1B DAY 0	MIP1B DAY 3	MIP1B DAY 7	MMP8 DAY 0	MMP8 DAY 3	MMP8 DAY 7
55	0	10756.3	5427.37		3037.85	776.315		0.24816	0.0841055		15.0735	41.697		19.745	47.16		221.74	576.7		2.43	0.67		123.17	28.48		3022.14	4611.24		8.02	5.62		149698	146851		0.12	1.1		63.25	28.6		31.13	18.87		89.42	18.06		29335.8	4123.79
56	0	8203.31	5019.82	3054.12	2523.79	999.561	735.546	0.128286	0.0584462	0.0121864	42.522	56.448	13.356	5.505	42.8	8.365	283.95	238.21	101.85	8.8	3.21	0.94	185.4	96.52	1.87	4083.94	3871.88	1556.46	3.76	2.43	1.1	75697.1	62648.4	52333.5	0.12	2.43	1.84	80.51	53.61	14.84	114.38	130.23	16.79	135.42	137.7	9.09	15973	4460.81	1264.04
57	1	12054.1	10210.5	5114.18	3688.06	3458.84	842.418	0.445846	0.173913	0.3319	71.088	65.8785	126	166.93	179.655	101.64	1158.19	831.92	1020.78	45.14	65.29	22.06	166.04	372.23	770.22	5496.04	6553.13	2846.65	68.99	85.65	34.23	232601	220942	83516.7	3.68	13.26	20.29	105.67	118.06	70.67	82.21	46.77	40.43	79.31	15.32	13.02	9884.22	3421.09	1193.07
58	1	20041.3			15893.2			0.932702			14.271			42.325			4961.39			41.4			5673.42			7760.85			43.17			1931100			0.12			1446.63			68.8			130.38			15526.6
59	0	12017.1	14749.6	4750.93	5072.34	1243.55	829.921	0.566772	0.26871	0.165591	4.2615	4.4325	5.9265	14.185	78.84	11.075	8046.51	30663	4121.26	17.28	5.52	1.3	65.05	97.72	4.54	10687.2	7042.35	2630.18	115.24	55.69	29.91	16222000	120618	55959.8	81.92	117.02	82.04	427.94	192.28	112.01	188.38	112.81	73.52	251.52	23.76	11.61	6794.1	1979.33	1023.85
60	0	19174.1	22075.3	13848.2	861.383	2072.54	424.385	0.0504732	0.149679	0.625806	6.471	3.873	37.6365	45.765	205.055	52.36	404.29	200.51	178.76	412.21	421.32	133.92	253816	20041	1967.2	3672.71	8416.37	4897.88	171.75	563.93	18.88	544351	325945	178631	2.6	1.32	56.15	104914	22257.8	1059.62	143.64	127.34	99.67	276.8	108.69	73.33	45917.9	16040.1	33782.8
61	0	5454.04	2737.93	1496.87	1260.43	549.773	596.914	0.252366	0.21454	0.105376	15.7005	19.95	36.162	1	21.555	1	435.45	249.07	236.23	10.69	4.73	3.03	76.47	18.48	3.57	819.27	760.75	742.19	1.67	1.1	1.2	77052.3	38999.5	23986.3	0.12	1.21	1.84	43.26	19.33	15.51	14.9	11.42	27.57	31.24	4.27	4.99	7729.6	1176.64	622.12
62	0	7478.96	3149.91	2225.45	2540.33	743.462	459.69	0.167192	0.256593	0.159857	17.535	42.3495	11.4375	6.89	26.04	1	668.74	699.68	420.32	4.98	1.58	0.98	99.24	12.77	5.26	1570.99	1231.54	691.02	3.01	2.39	1.61	161560	59649.4	49588.7	0.12	0.87	0.3	88.01	15.61	7.22	14.9	12.13	20.95	23.72	4.23	2.58	2341.29	840.95	1108.68
63	0	7992.83	4240.58	2885.81	5284.51	1296.17	345.183	0.499474	0.243051	0.18853	2.2125	5.5305	1.236	22.97	65.305	12.215	2221.73	386.03	333.11	646.8	13.44	1.93	64540.5	85.76	21.12	4009.08	2459.09	1630.22	851.36	6.66	2.5	541771	76079.6	40007.9	0.12	4.86	4.16	2714.28	60.26	22.65	97.77	13.45	23.2	798.06	11.79	7.79	19523.2	31011.2	6410.8
64	1	2984.35			6746.87			0.493165			8.1975			5.66			603.34			7.76			118.2			3801.9			13.21			515150			0.12			200.83			14.9			44.24			2460.6
65	0	20025	2480.08		2030.5	512.798		0.042061	0.362081		9.504	16.398		59.28	91.985		78.04	117.13		233.99	2.44		8556.98	286.25		3567.22	2241.5		16.02	10.48		187020	26314.9		0.12	47.15		14409.7	137.3		496.59	13.45		416.4	2.95		5538.14	16922.3
66	0	13643.3	9072.43	7870.1	789.267	486.394	1225.6	0.435331	0.384177	0.266667	8.2875	15.3645	17.064	36.145	55.765	36.37	452.95	505.81	604.19	2.75	0.48	0.17	218.25	38.44	30.42	3517.52	1898.14	2191.8	532.86	99.63	38.34	315357	105288	115599	0.12	0.65	0.16	55.4	60.31	59.25	82.21	39.79	86.32	136.78	15.7	12.8	16719.6	2458.67	2476.32
67	0	12692.2	4400.62	2582.11	5984.47	1210.08	862.727	0.327024	0.221668	0.22509	23.7105	40.083	42.7785	19.945	52.015	0.96	831.82	427.45	536.65	11.78	3.94	1.96	167.06	97.14	29.16	1994.91	1356.86	1175.42	75.68	12.67	2.7	305184	112821	51726	2.6	4.53	0.95	70.82	138.49	38.3	102.77	128.48	32.37	60.32	8.68	6.44	8320.82	2371.61	1412.67
68	0	4546.7	1961.72	2580.46	9636.87	1312.72	1398.53	0.272345	0.617249	0.370609	15.456	24.075	16.794	0.08	31.695	14.15	822.79	267.2	368.76	2.89	1.69	2	338.05	3.34	79.45	1544.66	1892.39	1864.56	25.22	34.31	50.26	237938	72146.6	78726.1	0.12	166.62	155.98	105.57	229.01	241.05	103.45	42.06	29.71	92.14	6.68	16.47	8919.33	2226.91	1265.9
69	0	11253.2	5714.68	7459.65	8867.19	1485.23	408.487	0.136698	0.451176	0.312747	60.3465	117.096	109.674	16.72	42.99	14.15	679.56	338.74	129.48	4.94	1.85	0.4	320.76	13.02	4.59	1629.44	1119.28	852.32	3.57	9.93	8.08	219925	72701.7	37372.4	0.12	34.33	35.66	64.87	68.55	67.25	14.9	15.8	12.92	17.25	2.61	2.51	7841.9	736.32	545.17
70	0	16760.6	22204.1	22500	8634.58	1556.12	809.41	0.825447	0.324305	0.530483	6.177	38.5515	51.8175	7.045	272.99	148.19	75.52	181.68	69.2	312.03	813.39	204.01	85413.8	40198	833.69	12718.7	22739.7	23676.6	111.39	11.79	11.96	1556200	424375	297946	27.46	28.99	27.18	104914	28443.1	709.8	1465.39	355.49	135.49	1796.52	370	117.91	35292.9	33747.6	48206.5
71	1	4914.25	1912.8	3369.21	14910.1	662.288	1366.88	0.209253	0.563079	0.193983	15.7035	17.0655	8.7435	1	27.105	12.685	938.28	677.06	619.95	27.21	8.27	1.8	50426.5	78.66	60.82	3067.53	2776.19	2034.58	23.15	11.88	11.43	412144	132930	98517.5	0.12	27.22	25.81	2156.91	92.25	79.82	53.77	16.88	12.92	207.7	17.98	10.85	12308.8	11944.2	2892.93
72	0	20483.9	16967.7	20000	1009.65	828.307	1484.57	0.0494217	0.138275	0.104513	25.494	23.406	30.7995	66.45	273.765	161.25	176.51	226.07	154.19	207.5	394.28	196.84	17882.9	13969	1103	13665.7	15841.4	8722.55	57.77	68.46	30.97	91069.1	80380.2	98021.2	0.12	8.18	7.14	7980.66	4425.81	2852.6	235.65	92.86	67.54	251.17	88.59	118.3	1562.67	4604.61	8543.44
73	0	2152.66	2143.99	5763.43	274.472	247.704	149.775	0.0746583	0.0349252	0.0704671	21.723	13.23	11.292	1	40.555	10.445	261.43	265.11	175.48	3.23	3.47	3.67	10.59	3.92	6.09	1642.42	1599.68	1214.8	0.79	1.05	1.3	48246.8	49559.4	65316.2	0.12	0.2	0.3	24.33	31.28	29.08	14.9	8.12	12.92	37.18	5.8	8.17	14811.4	1655.21	2606.33
74	0	5346.54	5985.83	6619.73	706.337	759.362	1833.66	0.133544	0.220242	0.0823436	12.3615	12.891	10.596	35.855	89.605	75.53	1549.38	1788.69	2078.27	2.18	1.93	1.18	92.25	75.6	19.48	1549.76	1631.91	1247.62	5.44	5.71	4.92	53662.3	35884.5	63548.6	0.12	2.43	0.7	25.86	23.69	26.13	129.48	47.22	49.5	34.69	7.04	40.03	8673.32	4396.32	2373.27
75	1	20280.3	9305.14		5038.25	1582.67		0.594111	0.803279		11.565	32.139		45.64	64.72		2745.75	918.98		14.81	5.99		107.22	27.39		3462.58	4098.97		33.33	23.8		1292100	196130		81.22	94.62		431.94	175.15		163.66	58.29		586.5	12.25		19599.6	6097.19
76	1	22169.8	21083.3		2875.94	2911.85		0.899054	0.852459		3.609	3.849		86.645	62.27		319.32	341.87		14.74	7.09		421.67	429.22		5782.1	4352.24		331.23	52.33		131910	10336.4		0.12	9.73		344.68	155.45		77.41	20.26		57.68	12.49		2205.22	2107.92
77	0	8942.05	7933.64	20000	459.694	235.737	1140.57	0.0859213	0.384177	0.463975	2.856	8.2395	8.52	4.195	69.1	58.945	341.72	473.85	864.47	34.59	16.45	8.34	8593.42	1739.34	769.69	3491.64	3034.42	3703.84	8.44	9.1	29.76	55900	100439	53550.4	0.33	6.3	13.58	1104.18	131.82	161.08	6.93	21.57	14.32	46.32	13.51	13.24	78298.6	38211.3	187553
78	0	2641.77	1616.57	2632.73	1188.84	1371.37	1020.98	0.387164	0.460442	0.257324	6.8865	8.8575	5.2755	0.795	33.225	4.165	677.56	489.11	435.41	2.23	0.58	0.3	2.85	3.64	2.44	1046.04	1584.35	966.73	1.28	3.16	2.9	38218.2	39246.6	17957.2	0.33	7.96	7.5	7.86	16.56	13.88	14.9	24.79	18.97	21.94	7.96	5.65	5671.36	1504.27	671.04
79	0	7876.97	5668.51	8602.28	543.315	355.325	600.094	0.312629	0.456878	0.370546	8.289	15.624	17.754	19.17	57.53	48.07	588.19	414.14	663.47	18.15	1.68	1.43	764.67	192.01	27.42	5393.81	3291.84	2037.01	5.54	13.84	4.35	108025	91155.4	110990	3.85	1.76	0.16	194.46	66.16	26.13	26.2	28.38	9.61	59.42	36.95	7.85	111001	24385.1	6541.56
80	0	19484.8	6433.83	8368.62	1151.61	658.233	984.773	0.3706	0.295795	0.0475059	26.055	16.5375	10.107	31.49	81.23	43.855	394.67	870.95	608.61	3.4	2.03	1.67	182.5	141.77	67.75	5758.88	3209.84	2641.49	5.39	3.07	3.09	139697	110342	127743	0.33	0.54	0.7	60.15	56.65	71.67	33.51	26.63	31.72	41.51	5.8	6.91	26166.4	7021.9	7435.32
81	0	7066.58	1623.36	2258.8	2480.76	482.924	1856.59	0.255694	0.414825	0.11639	6.8295	10.3335	5.298	27.37	9.67	1	276.58	165.3	258.27	12.72	1.17	1	101.14	9.32	52.67	2282.04	1518.04	2752.44	7.62	1.79	2.41	116952	43393.7	56797.6	0.33	2.43	1.71	44.75	28.39	21.17	20.52	22.41	32.37	70.4	19.67	38.69	7359.94	2593.69	2564.82
82	1	19751.4	32698.9	17500	1906.2	10076.8	4666.98	0.935818	0.741981	0.797308	9.678	13.8405	13.461	201.405	357.96	211.075	652.03	908.02	131.03	209	178.88	9.78	9513.69	8845	2583.91	5047.84	9626.85	13370.7	6820.66	1916.41	90.82	2229900	841594	726105	0.75	8.4	0.3	3186.65	6307.65	2910.45	514.68	202.17	61.43	708.69	17.86	12.1	936.58	504.99	473.32
83	0	6749.35	4303.11	5691.76	6163.83	808.164	311.551	0.0372671	0.585887	0.772763	24.927	86.745	75.315	3.895	74.565	31.665	863.14	822.54	619.87	14.83	15.59	2.06	995.65	95.81	20.58	1360.43	1775.89	1406.47	2.73	5.07	5.83	178590	304113	177306	0.33	0.98	1.46	484.88	139.31	29.13	23.16	14.66	12.92	49.08	9.8	9.33	17985.9	4641.5	3105.33
84	0	5527.73	4944.04	5587.36	7316.12	1410.48	499.575	0.162526	0.382038	0.340459	52.0215	43.146	35.4165	4.29	34.54	0.62	787.48	1020	963.61	4.81	1.89	1.05	35.75	34	11.46	1010.85	1123	1132.84	5.83	29.31	24.7	95440.3	48434.5	39882.3	0.33	111.51	98.72	31.27	104.83	85.7	40.2	25.17	21.87	71.9	10.1	3.6	827.68	835.06	1586.16
85	0	2060.82	1798.39	3119.59	1843.76	1401.63	550.54	0.106625	0.105488	0.780681	6.3255	8.061	7.596	0.655	63.09	2.335	466.19	527	197.43	10.21	6.01	1.65	69.65	147	6.33	1211.85	2471	1593.61	7.55	7.63	4.64	94267.5	96685.8	51246.8	0.33	0.43	17.98	53.07	57.85	79.14	11.74	22.41	58.08	27.84	10.52	2.94	7386.22	3284.94	2712.75
86	0	1771.94	1415.3	2666.44	830.161	2023.59	1066.01	0.0931677	0.0919458	0.0577989	7.4745	13.3215	6.648	0.005	31.16	1	277.7	384	208.92	1.35	0.587	0.46	3.93	35.1	7.74	844.08	1515	872.35	0.84	1.97	0.67	17297.4	22861.6	13864.9	0.33	0.43	0.3	5.17	17.42	5.82	6.93	23.23	9.61	16.67	11.07	8.27	1583.39	1564.74	678.84
87	1	14890.6			785.442			0.266046			7.3545			1.35			507.15			1.76			142.14			1638.6			3.98			59900.7			0.33			16.1			6.93			24.66			5416.15
88	0	11168.3	3693.87	4061.82	4472.43	1823.06	1133.3	0.144928	0.218104	0.112431	11.7375	18.357	3.6675	4.235	17.585	6.36	548.84	363	871.62	26.84	0.814	1.3	6.5	6.57	41.34	1077.67	799	863.77	3.76	2.89	6.07	24808.1	30622	17957.2	0.33	7.52	5.36	12.97	24.61	26.23	41.48	4.56	7.47	23.32	0.82	0.72	579.93	895.84	535.24
89	0	5427.54	4711.62	5980.78	3540.1	1700.18	517.856	0.315735	0.140413	0.199525	19.9605	23.499	29.8155	44.6	87.82	17.095	163.94	245	553.92	5.99	7.11	4.63	119.46	277	21.65	4690.35	3419	2261.27	5.09	8.36	2.31	86501.8	89385.3	71289.8	0.33	0.43	1.71	50.49	57.9	27.22	41.89	29.71	19.98	104.25	27.27	12.25	7697.1	1730.4	2146.78
90	0	13779.9	5757.18	9610.45	5231.21	2143.56	667.389	0.321946	0.176764	0.0870942	9.831	27.897	25.761	21.095	55.75	13.235	885.22	1448	831.37	2.13	4.35	0.91	35.48	205	8.22	1642.19	1905	1233.94	1.93	5.25	6.89	58774.7	52380.1	28690.8	0.33	3.54	2.46	42.34	57.74	21.37	20.52	19.81	16.79	38.48	12.3	16.62	14571.7	8452.9	2293.63
91	0	3389.81	2146.05		3222.07	1772.8		0.170807	0.0349252		9.8145	20.751		20.695	28.53		496.1	1011		1.67	1.01		65.25	27.8		2958.46	3916		5.39	2.61		63596.8	53228.8		0.33	1.1		39.34	17.01		6.93	18.87		23.32	6.81		3749.93	1103.54
92	0	20154.1	9472.32	4299.79	1335.37	453.175	1002.78	1.00414	0.115467	0.988124	3.4185	12.0735	11.025	87.535	33.855	46.865	56.33	60.6	54.95	13.42	11.7	2.59	30042.6	347	28.64	3289.62	4951	2396.81	1.13	2.34	4.35	1625900	170023	122641	0.75	9.73	15.67	7487.21	989.88	90.96	6.93	7.1	4.53	54.38	8.27	12.03	324.51	2037.15	27517.1
93	0	3309.4	783.04		542.157	537.628		0.152174	0.225232		14.8065	17.325		7.565	10.91		349.15	198		1.63	0.2		5.94	1.72		1530.06	1458		1.71	2.52		36395.6	27269.1		0.33	3.31		8.69	9.86		11.74	34.91		7.88	4.05		6494.71	1975.6
94	0	1380.22	793.319	863.157	2959.17	439.312	218.172	0.0786749	0.0356379	0.0285036	9.042	12.774	6.741	1	1	1	116.95	98.5	65.92	16.65	3.34	1	19.45	7.41	2.15	1213.66	824	667.3	50.29	3.7	0.45	80669.5	20820.1	13231.5	0.33	1.54	1.71	48.22	18.72	7.6	6.93	19.81	25.27	27.22	3.86	2.82	9219.3	1504.27	351.36
95	0	2270.15	1295.62	1817.94	1563.73	318.307	203.639	0.242236	0.57377	0.212193	45.51	24.528	19.23	1	3.335	1	817.27	405	252.56	3.57	0.35	0.33	909.53	8.62	9.94	1193.97	1000	790.24	3.76	10.95	4.92	137511	74600.7	24952.3	0.33	40.34	9.85	88.24	64.11	14.07	23.16	24.79	43.23	45.38	5.68	6.07	10696	11258.5	4094.9
96	0	4279.29	4685.38	7952.75	8923.63	1271.3	1466.99	0.0434783	0.0313614	0.153603	52.998	66.2715	24.867	8.175	18.59	30.915	364.29	560	1037	52.32	19.9	1.38	36.1	73	12.9	2186.54	3024	3081	25.2	11.37	9.56	269740	67309.4	41486	0.33	0.2	0.3	63.05	42.69	15.51	6.93	14.66	14.32	20.52	10.37	4.47	15494.8	1643.91	1637.64
97	0	22026.6	22465.1	14764.8	426.505	444.963	403.497	0.00621118	0.0299359	0.223278	0.3	0.6375	0.003	39.1	19.76	26.09	576.27	326	308	187.7	18.4	3.78	5539.29	180	178	5991.1	4892	3416	15.41	7.63	4.64	155131	72865.1	70758.7	0.33	0.76	1.71	1097.12	263.18	85.13	97.73	62.69	26.06	150.87	26.55	8.42	257953	64293.9	48765.7
98	0	22026.6	9126.18	9247.1	2566.02	466.555	366.79	0.18323	0.378475	0.172605	20.4615	21.0165	58.566	36.16	51.175	17.28	1601.94	516	380	97.03	28.1	7.19	5621.93	77.5	17	6283.94	3562	1790	623.61	22.53	1.3	284661	65278.9	41171.3	0.33	0.76	0.3	707.77	78.56	47.2	59.8	32.85	29.71	76.3	4.66	3.11	67831.7	17621.3	15808
99	0	1606.85	656.497		749.975	526.889		0.0227743	0.0634355		25.1205	24.732		1	1		413.87	350		4.22	0.909		42.98	6.75		509.77	677		1.28	1.33		38092.6	33667.5		0.33	0.87		30.08	34.97		6.93	18.87		25.96	11.67		6604.91	2564.11
100	0	3821.46	2025.93		759.349	652.053		0.0186335	0.0662865		20.7015	19.197		17.525	15.085		1178.92	951		1.59	1.31		13.65	9.25		715.21	835		4.5	6.39		15807.5	19796.7		0.33	14.26		17	75.39		11.74	9.04		25.96	3.22		945.98	646.6
101	0	1632.69	1946.45	2409.35	7505.29	2121.96	1687.76	0.0320911	0.0363507	0.0292953	8.8815	13.9095	12.8805	9.49	21.735	14.045	277.86	640	991	27.26	12.2	1.61	12.42	37.3	15.7	1609.22	2778	1758	3.17	2.48	1.41	122256	52380.1	19397.6	0.33	4.86	3.43	36.64	49.73	21.56	6.93	16.35	9.61	21.94	6.75	3.39	917.75	551.84	439.08
102	0	15676.3	14466	15738.3	3054.63	12619	1076.79	0.0817805	0.141839	0.0174188	16.716	64.4415	46.7535	26.62	32.57	16.84	806.62	718	1093	50.71	173	18.5	44.81	839	105	1954.59	3281	2171	8	15.3	4.64	121164	121134	30560.9	0.33	1.1	0.16	92.33	257.8	49.52	6.93	22.82	10.52	27.22	21.08	6.7	14585.8	3345.66	978.41
103	0	3887.04	2311.99	6124.37	1835.87	583.553	3733.14	0.052795	0.0555952	0.087886	3.12	2.6535	3.1995	9.785	27.62	39.69	422.31	704	1285	13.4	1.51	2.07	9.41	6.43	27.9	1072.82	1127	1637	5.54	2.84	2.8	23770.4	11205.8	24796.5	0.33	2.87	1.46	26.58	26.55	12.34	17.41	25.54	16.79	19.03	5.46	13.26	1538.97	461.92	551.12
104	0	4157.18	13672.9	17869.1	14719.5	413.938	396.513	0.328157	0.188291	0.475851	120.835	35.085	22.995	9.055	31.285	37.455	323.42	412	502	33.73	7.89	6.2	136.68	70.3	48.8	1267.31	1670	2564	29.66	4.34	4.06	151643	29883.9	60237.8	0.33	0.87	0.1	121.11	42.79	62.46	17.41	19.81	21.3	29.65	7.46	13.48	5760.01	2226.91	18214.2
105	0	16800.9	4697.97		1765.96	1093.89		0.0621118	0.00316456		15.249	45.042		25.985	7.12		317.92	375		49.49	2.25		977.41	46.6		7250.53	1737		28.87	1.15		125409	128580		0.33	0.87		186.79	57.74		30.12	12.13		109.76	5.38		60333.3	6647.48
106	0	3053.43	8426.72		1437.81	538.489		0.0144928	0.0110759		0.855	6.51		1.31	10.87		1204.03	1466		2.12	0.656		782.63	23.6		1636.11	2318		2.15	2.57		43603.5	30560.5		0.33	0.65		35.15	11.11		11.74	15.24		34.22	4.18		1968.85	1672.14
107	0	4824.59	1226.48		1679.65	334.303		0.112836	0.0482595		31.7145	10.776		0.395	0.115		781.5	182		3.91	0.178		44.97	1.61		1001.75	814		12.74	4.07		37150.3	19268.7		0.33	10.5		15.81	18.52		6.93	16.88		7.88	2.1		983.48	220.68
108	0	3275.8	1972.43		3406.67	3442.03		0.0621118	0.101266		31.8075	34.86		5.18	17.81		297.34	375		13.06	3.44		11.7	3.64		2316.86	2265		4.2	2.52		120074	127941		0.33	1.1		21.9	18.22		6.93	7.1		30.24	2.61		1750.99	771.98
109	0	21717.2	10037.7	12903.4	2222.89	702.773	580.986	0.377847	0.158228	0.286619	17.997	25.74	19.197	28.47	51.975	28.175	685.05	437	283	25.95	9.79	5.61	980.44	17.5	44.4	5280.45	4062	4017	2.59	1.33	2.33	249005	295993	86126.3	0.33	0.65	0.62	178.16	59.6	70.28	21.44	15.8	17.11	40.51	12.35	13.53	2456.16	3014.31	2185.27
110	0	9813.12	6006.34	4538.25	501.638	464.878	329.934	0.423358	0.705696	0.440222	32.598	31.1985	13.4115	3.75	21.915	14.81	461.86	646	853	1.35	1.86	0.623	21.1	16.2	3.79	1506.29	2434	1739	4.43	13.47	12.9	26035.1	51532.6	88916.9	0.33	38.56	34.56	31.57	78.22	415.4	26.2	60.15	22.23	52.65	18.41	14.63	42837.4	16538.7	1568.49
111	0	6548.94	4381.03	6975.04	1081.43	370.339	358.262	0.088634	0.0632911	0.0823436	3.4725	9.2745	6.978	82.13	74.57	176.935	638.53	249	285	21.13	1.23	1.12	217.36	4.56	5.33	4328.74	2623	3099	3.17	1.97	3.35	125065	36593.2	171544	0.33	6.41	4.82	190.88	40.05	40.14	19.55	12.8	17.11	40.51	3.77	14.96	32669.7	6166.27	1616.46
112	0	12138.7	6790.04	10937.9	1417.35	686.813	611.745	0	0.0466772	0.324624	29.82	30.4335	17.0985	86.185	66.9	132.525	160.86	165	258	45.99	19.6	13.3	741.88	1320	122	3601.94	4120	2871	3.91	7.99	21.4	74056.6	78522.4	74490.1	0.33	7.85	9.2	1982.5	1302.28	198.09	47.28	45.4	18.24	94.09	35.95	16.23	10916.7	13731.6	14372.1
113	0	11279.1	4195.19	3670.34	1823.55	357.673	263.185	0.0396246	0.0189873	0.0997625	52.1325	58.7655	25.0845	8.335	19.46	1	598.88	647	959	303.58	44.3	2.37	112.1	35.9	8.78	1976.5	1193	1275	4.35	5.98	2.02	91539.3	26622.8	62382	0.33	0.43	0.86	194.12	29.27	22.06	6.93	12.13	3.64	25.96	11.07	9.75	1938.51	576.15	550.03
114	0	28542.8	32438.4	22500	5452.35	1017.3	937.454	0.721585	0.667722	0.234363	16.359	21.8865	17.6175	20.245	57.715	67.775	501.83	371	478	88.12	9.69	4.33	587.98	330	280	10198.8	17782	15422	14.72	8.27	5.48	508995	360205	155998	0.33	1.32	0.1	637.91	340.78	272.53	45.06	19.81	9.62	118.08	20.27	13.82	376831	48249.4	10136.6
115	0	5295.83	1652.44	2231.37	9920.06	474.722	1134.2	0.00208551	0.0498418	0.133017	38.466	23.3775	17.496	21.18	14.12	23.38	491.08	483	529	92.17	2.99	5.87	13.32	2.43	245	1272.26	1070	2805	81.06	3.8	2.84	359869	28376.8	60927.4	0.33	3.54	5.73	72.98	23.69	141.07	17.41	17.9	21.3	24.66	1.96	15.51	2932.94	401.87	1731.39
116	0	26153.8	12459	7350.03	6734.66	1873.67	321.589	0.165798	0.00474684	0.0886778	4.8945	15.999	8.4825	42.925	57.865	55.405	995.92	860	396	93.39	24	0.742	1919.84	67.8	7.17	8666.51	7459	2408	777.23	281.43	3.65	221282	69738	31442.9	0.33	1.98	1.59	404.98	88.3	11.77	88.56	39.53	11.51	119.83	23.35	3.13	86145.8	10039	79.19
117	1	5210.65	11019.9		18229.7	1283.67		0.35245	0.661392		11.2725	12.4665		1.89	18.35		1586.95	688		7.05	4.68		750.76	105		869.37	1167		10.17	14.55		388431	187100		0.33	51.06		283.92	89.46		27.58	12.13		67.36	7.11		1636.52	1188.16
118	1	18649.6	6969.49	15738.3	1599.05	497.181	478.09	0.173097	0.140823	0.281869	10.017	31.254	11.4075	14.065	25.86	70.45	317.27	206	182	128.21	16	10.5	1802.42	285	343	7264.35	10666	7539	36.92	14.22	20	151354	83014.7	71668.9	0.33	41.68	72.48	183.66	210.22	387.64	34.56	34.04	58.24	80.22	12.96	23.36	131780	16884.7	10685.5
119	0	2938.51	2788.58	6003.74	1335.62	2675.27	493.047	0.0344108	0.0253165	0.10293	1.2135	2.9355	1.437	9.68	4.265	3.75	426.04	210	432	11.09	5.15	1.22	6.35	6.74	4.41	1171.79	982	1337	9.19	2.34	1.61	72854	33821.4	27614.3	0.33	3.98	1.35	16.85	17.52	15.2	13.43	24.79	13.13	17.47	3.17	6.46	2106.86	519.29	478.79
120	0	28931.4	20000	22500	1668.45	2388.23	521.151	0.695516	0.0300633	0.0649248	3.111	0.135	0.639	218.045	212.25	393.835	763.97	520	359	36.09	13.4	4.12	134.08	177	46.1	4348.42	3758	2099	18.47	11.04	7.99	887729	87115.7	63475.2	1.55	15.92	12.42	983.51	572.06	442.85	74.46	67.2	60.93	88.13	55.97	28.01	8433.79	2553.02	2959.71
121	0	5264.46	5404.85	6389.39	18514.5	2109.41	1295.66	0.472367	0.00553797	0.00791766	111.291	75.0315	35.4855	29.675	25.755	50.91	590.05	1236	1115	153.45	10.2	2.91	568.82	18.2	13.3	1975.15	1428	1620	69.42	3.98	2.22	560456	184899	22976.1	0.33	6.41	0.37	546.44	58.78	38.03	21.44	63.4	59.87	40.51	5.27	3.94	2422.34	494.77	287.73
122	0	7608.32	3962.65		1448.44	1346.55		0.0855057	0.00712025		7.404	9.4515		12.905	11.825		731.75	757		11.73	2.58		267.81	58.1		2872.4	3423		3.17	2.52		53652.4	71038.4		0.33	2.21		83.08	60.26		17.41	18.87		58.59	17.74		35917.8	7947.44
123	1	18549	7089.76	13715.8	2686.44	1774.4	4424.09	0.0448384	0.022943	0.0522565	62.4525	72.054	87.63	136.985	76.91	115.955	113.75	82.4	300	6.31	5.78	81.4	27.91	29.3	785	3007.74	2555	3407	7.17	12.16	8.76	38783	19920.8	52521.3	0.33	12.93	12.19	78.64	98.8	472.22	6.93	25.17	27.9	13.19	7.59	6.61	2413.87	543.71	1180.56
124	1	7977.86	6470.91		10506.4	609.73		0.181439	0.0656646		32.3715	25.9005		8.8	10.365		951.05	391		3.12	1.59		971.05	97.2		1478.49	1049		3.39	3.07		290646	54835.1		0.33	5.97		186.62	24.1		14.9	14.07		29.65	2.1		1538.97	936.84
125	1	3276.95	2247.68	2313.32	3607.56	1337.33	1093.93	0.0375391	0.0205696	0.151227	11.4765	28.0335	13.926	7.06	3.28	1	1060.86	520	343	3.46	1.58	1.17	994.5	14.5	162	1534.11	1151	1118	2.88	1.15	2.22	963247	154762	44639.5	0.75	2.76	1.11	114.75	7.02	11.67	6.93	12.8	13.13	40.51	6.12	5.36	4713.36	1707.86	1240.71
126	0	18351.8	11963.3	16931.4	1329.03	2634.55	3017.3	0.016684	0.0150316	0.050673	0.72	0.003	1.1895	57.33	78.71	149.75	541.47	434	899	5.12	2.31	1.92	243.78	318	55.9	3714.33	3182	3268	2	2.98	4.06	67806.4	64636	62309.1	0.33	0.54	0.86	211.98	45.5	29.23	6.93	10.68	7.27	36.91	7.65	7.12	9717.47	3421.09	1874.72
127	0	7381.16	4646.69	4494.84	9718.62	3382.43	491.988	0.280501	0.125	0.04038	7.0995	11.8275	6.3945	13.885	14.215	9.115	463.87	634	1077	6.31	2.74	0.376	59.52	33.2	4.87	1358.71	829	888	2.88	2.07	1.81	274505	23571.7	14850.8	0.33	0.87	1.35	48.15	13.9	11.77	11.74	14.66	18.24	46.32	11.44	4.09	1794.79	1230.32	958.05
128	1	5272.27	4898.52		15458.3	1660.94		0.0427529	0.105222		41.067	39.645		1.32	6.395		1504.26	808		15.12	9.91		4247.75	51.5		1697.98	1721		5.83	2.43		278560	88638.7		0.33	1.32		742.08	40.26		11.74	13.45		31.41	9.2		2957.78	2462.37
129	0	5023.93	3553.5	6150.7	3307.57	2537	501.045	0.0187696	0.0356013	0.0855107	25.365	79.1325	72.8715	28.625	35.325	38.75	864.51	531	512	7.1	32.3	8.95	1142.17	41.8	7.26	1738.22	1616	1497	2.73	1.88	2.43	47911.9	31975.4	27965.4	0.33	4.09	1.82	73.6	41.89	24.48	11.74	24.41	13.13	23.32	3.17	7.43	33330.6	2495.68	682.88
130	0	6921.49	2997.45	2210.8	12742	2960.68	414.498	0.0771637	0.155063	0.119777	20.7405	54.759	37.5	9.08	20.11	4.225	793.29	471	190	12.13	12.4	0.668	12390.6	29.9	5.1	2470.39	3277	1569	14.11	11.88	6.71	163219	101523	30705.1	0.33	3.98	4.37	1980.45	73.31	43.53	14.9	19.81	14.57	36.38	7.72	6.08	13867.8	7627.56	989.42
131	1	4587.53	13752.4		13758.9	3530.34		0.247132	0.236551		43.224	51.7275		0.35	16.685		1005.41	447		6.36	20.2		1176.5	59.1		2140.7	2065		16.1	4.61		231712	49309.3		0.33	4.2		279.41	50.37		13.43	28.72		40.01	10.18		4819.46	3168.99
132	0	18132.8	11553.1	10470.5	935.307	1060.42	396.577	0.084463	0.0514241	0.84494	28.8345	28.4985	31.6965	33.525	61.165	42.33	208.8	292	574	21.65	29.9	11.6	42.72	26.2	6.33	3503.67	3440	2801	2.44	9.74	10.72	119122	105819	229166	0.33	33.22	10.2	141.37	202.78	99.85	6.93	37.95	22.23	27.22	26.98	20.17	4587.28	911.48	5083.63
133	0	2306	2172.57	2345.53	1311.49	910.303	757.844	0.0114703	0.136076	0.33519	8.9775	23.0655	20.9955	1	7.01	1	808.87	938	450	2.21	0.711	0.364	1892.5	12	8.85	1623.74	901	1243	3.76	2.57	3.2	12628.1	20572.2	41415.2	0.33	2.65	0.1	76.7	16.56	7.98	11.74	18.39	3.64	30.83	2.61	2.52	21887.4	3365.9	2512.03
134	1	6701.1	3234.56	7455.06	10609.6	4375.09	645.753	0.169969	0.106013	0.460539	68.577	44.367	35.0955	1.825	22.675	28.13	896.36	1065	525	7.83	20	3.58	2365.04	2278	405	1088.32	1799	2535	8.67	4.03	4.26	130105	104141	89914.8	0.33	3.1	0.1	219.77	622.36	61.2	114.72	87.02	28.63	23.32	34.51	13.68	6658.04	9480.49	13898.4
135	1	18202.2	17500		2069.07	11842.8		0.96976	0.808544		92.481	74.373		315.33	309.735		148.32	171		169.76	299		211.79	410		5062.92	16923		7.1	7.8		5881400	1639800		2.33	17.24		355.71	738.35		41.89	30.49		47.71	9.68		2085.37	2985.63
136	0	2722.4	3459.66	4153.54	1192.98	873.863	266.755	0.0177268	0.0276899	0.0854225	10.8525	8.505	5.0925	14.705	20.82	1	1034.43	501	155	1.3	0.663	0.301	11.9	0.664	0.811	1381.2	962	1225	0.99	0.87	0.87	34946.9	18371.2	27895.2	0.33	4.4	0.86	10.2	20.76	14.26	6.93	28.05	2	23.32	6.24	2.52	1715.86	405.68	359.12
137	0	4914.64	2715.07	8545.2	817.568	1152.64	3077.49	0.0302398	0.0142405	0.0315692	9.756	3.231	1.9425	23.38	18.42	36.715	1310.53	1490	1929	2.09	0.888	1.04	56.62	41.5	8.12	1555.84	1714	1869	5.46	9.42	6.91	34568.4	25264.3	28738.1	0.33	3.88	2.06	19.22	60.52	28.59	17.41	61.56	38.44	33.67	11.29	10.21	4262.47	1228.53	2622.09
138	0	13245.7	14723.2	22500	2331.06	2554.42	2170.89	0.942649	0.509494	0.450325	10.41	2.9895	2.9325	145.195	204.495	274.935	57.42	165	429	9.47	10.9	7.8	136.58	373	378	16866.6	14257	15401	3.84	5.42	2.63	602083	230484	218869	0.33	28.58	7.97	99.52	318.94	217.95	19.55	14.89	2	28.45	7.65	5.6	10478.5	11937.2	8625.65
139	1	14719	12553.8	5138.15	18635.2	6528.14	1672.64	0.68196	0.0672468	0.0566388	35.061	45.801	29.7285	44.88	30.075	26.275	2391.64	790	587	16.36	15.1	4.41	650.59	47.7	93.9	1949.51	1829	1907	12.44	3.9	4.57	601909	174726	168645	1.55	8.23	10.65	188.07	58.01	34.89	17.41	12.92	3.64	80.22	13.27	7.64	13959.9	2957.89	1480.09
140	0	6018.23	3591.21	2273.18	271.357	136.01	133.914	0.0479666	0.0292722	0.0510678	58.68	36.7965	8.1045	3.465	10.515	8.34	614.86	458	269	8.46	2.47	0.886	5.09	3.71	1.12	947.28	924	875	0.99	2.57	1.81	12628.1	11212.9	13996.2	0.33	4.4	1.94	20.64	30.96	27.96	6.93	25.42	9.62	65.81	10.3	11.65	540.08	715.87	519.58
141	0	5390.71	12490.8	12283.8	431.368	795.23	778.95	0.142857	0.615506	0.548747	4.4625	12.0105	6.9255	17.1	32.525	83.965	299.11	245	591	26.3	2.76	2.97	209	205	92.5	3723.89	2911	2695	2	2.74	2.33	29687.1	77173.2	29862	0.33	3.1	1.11	100.15	35.19	49.56	14.9	31.16	21.3	52.21	12.58	7.19	34452.8	5750.54	5716.94
142	0	4210.66	6682.05		7883.2	4275.89		0.151199	0.217563		8.4615	38.163		28.325	39.675		2705.49	233		47.99	0.742		69745	30.2		3562.79	1876		46.1	2.83		133236	37938.6		0.33	29.31		5027.23	19.25		77.87	59.66		385.04	10.12		15463.1	5103.4
143	0	1691.22	1539.71	936.017	1276.26	497.064	256.18	0.084463	0.196994	0.202414	0.4875	0.675	0.003	1	6.5	1.785	810.94	240	160	1.1	0.466	0.488	17.26	1.43	1.1	1008.25	973	901	0.77	1.41	1.14	22728.2	19268	23468.4	0.33	5.17	1.82	11.78	17.25	20.5	14.9	31.16	14.57	21.94	0.62	4.75	2787.54	1142.03	938.42
144	0	2798.44	2357.51	2148.99	404.641	533.933	450.06	0.0792492	0.173259	0.183844	21.7725	13.3125	14.013	1	5.21	7.83	323.53	210	277	0.96	1.25	0.3	3.31	2.16	0.468	511.82	699	769	0.84	4.79	4.47	18437.8	15575.4	17263.3	0.33	19.47	13.08	8.54	42.24	27.32	14.9	31.81	19.32	20.52	9.36	2.38	324.51	297.36	762.61
145	0	23205.1	17500	17500	5148.78	1551.52	1028.87	0.797706	0.0221519	0.597029	6.114	23.9775	30.1755	21.11	54.46	73.46	487.64	104	134	16.92	40.8	22.8	57218.2	356	136	11723.3	5109	9487	45.94	3.19	12.85	352535	63164.8	206883	2.33	5.68	2.06	6377.52	300.6	397.59	14.9	21.2	51.87	29.65	13.53	37.84	204027	33295.7	24437.3
146	0	940.511	2993.85	3741.31	1751.87	1074.27	1037.74	0.0198123	0.203323	0.0278552	21.1545	36.0255	20.4645	3.78	21.52	1	414.4	685	1021	10.23	3.8	1.47	93.59	25.7	8.81	1083.46	980	1299	2	2.25	3.45	76149.3	50725.9	23327.8	0.33	0.41	0.37	30.75	32.11	18.52	86.72	95.5	61.98	31.98	9.33	15.83	6380.51	1642.82	144.99
147	0	18096.6	7285.89	6011.75	890.024	978.761	814.867	0.0948905	0.284019	0.0584958	9.0885	13.6845	8.1315	5.04	20.59	2.015	540.74	669	367	12.51	3.86	1.2	270.32	48.9	7.94	2000.42	2522	1426	1.28	3.5	1.71	36206.8	672719	61836.1	0.33	0.83	0.86	42.19	47.36	23.32	6.93	32.14	15.89	25.96	26.84	6.54	31579.4	17812.8	2297.43
148	0	5549.01	7358.96	4114.35	1054.22	334.644	394.617	0.0427529	0.0387658	0.100279	8.0805	3.147	2.751	10.05	25.49	27.575	783.69	690	672	139.59	19.9	25.4	84.69	11.1	6.36	7312.39	4790	3723	1.86	4.48	4.87	131007	83924	53274.5	0.33	18.72	10.42	220.12	55.4	44.3	45.44	27.69	19.83	74.11	7.53	8.04	7663.46	1644.73	539.89
149	0	4263.47	1535.74		2119.17	567.417		0.134515	0.184335		4.674	2.6445		18.71	34.495		942.36	351		1.28	0.641		43.3	6.43		1054.11	1325		2	6.63		25002.2	15047.3		0.33	31.64		15.95	84.58		11.74	21.65		20.52	2.19		2779.2	525.94
150	0	11071.3	4653.43	7695.19	1512.48	728.197	885.024	0.0306818	0.0659722	0.097493	5.7015	19.6995	23.0115	37.655	43.035	86.7	892.84	436	1782	8.48	2.66	2.4	14651.3	25.8	21.2	3060.53	1842	2695	18.86	1.32	4.26	78310.8	26091.8	111847	0.33	3.88	0.1	2268.13	79.77	37.59	40.63	26.2	12.34	161.94	11.91	11.3	13104.1	13116	6564.8
151	0	13402.7	13538.9	5468.73	2333.62	2840.57	1265.42	0.205682	0.45625	0.226555	7.122	5.448	7.473	52.485	65.35	61.105	598.9	744	1561	18.93	5.27	5.93	669.82	283	59.1	4629.02	3809	3068	21.79	12.51	6.1	128443	85928.4	99388.2	0.33	6.2	5.05	144.5	113.05	51.35	23.16	33.4	11.51	43.47	30.48	9.83	46531.4	24074.8	9389.56
152	1	18248.1	15738.3		19385.7	3067.04		0.721591	0.0743056		50.928	41.7675		23.575	31.165		1668.54	838		28.02	9.98		6715.83	162		3633.45	3876		16.25	4.53		939523	111138		0.33	9.49		3927.3	123.99		105.5	10.65		343.33	8.13		11292.1	12228
153	1	15614.9	20000		18939.5	4593.09		0.321591	0.0506944		71.274	46.6185		12.27	50.12		6897.95	1214		66.34	34.9		253816	201		7816.05	3929		29.81	9.78		1949700	166489		4.15	25.38		69907.8	194.43		127.66	20.73		172.37	10.25		24160.6	24247.1
154	0	15929.5	6501.55	8143.75	3428.82	2650.45	753.549	0.232955	0.349306	0.556175	26.961	41.334	22.392	16.935	30.295	1	485.56	478	348	5.5	1.39	0.571	330.83	25.7	2.85	2633.25	2453	984	40.31	31.22	14.05	59932.4	19989.4	11419.4	0.12	68.87	52.78	189.37	86.61	48.23	37.41	29.81	22.23	49.19	8.3	2.52	36910.3	4585.26	1034.43
155	1	17441.4	8999.48	13417.9	1074.04	2606.88	6226.66	1.12273	0.978472	1.00464	2.961	6.9465	11.664	95.65	132.015	79.905	202.94	48.1	28.1	5.54	2.88	3.62	1251.13	596	780	18887.3	17450	21281	2.88	6.45	6.61	468333	391583	245644	0.27	3.88	0.37	819.24	223.43	208.62	46.66	42.12	15.24	114.12	42.38	25.76	8967.79	4539.49	5627.83
156	0	3361.47	3899.48	5126.32	2759.05	2042.09	1161.08	0.123864	0.10625	0.143918	33.144	24.3765	12.5835	8.335	22.545	1	446.4	781	816	26.49	2.7	1.58	44.61	8.19	2.39	1215.41	1292	918	11.57	3.72	1.71	117000	28855.5	21427.8	0.12	1.51	0.86	79.59	29.06	10.22	23.75	23.81	14.57	22.22	4.84	3.02	3498.39	593.39	441.89
157	1	10273	3976.63	20000	3198.53	3915.3	11245.7	0.855682	0.506944	0.711235	52.518	45.243	44.0895	41.435	37.855	287.285	244.47	172	95.4	139.11	83.6	2546	529.01	88.6	117292	15917.9	10798	46313	27.01	34.4	4126.43	1135200	268217	941277	0.79	10.75	23.07	1949.21	1140.29	28769.3	244.15	232.31	1671.23	301.44	157.48	780.88	17652	9275.75	228960
158	0	6369.8	6679.1		888.047	3146.06		0.0454545	0.0409722		4.8165	15.627		2.455	45.715		1023.75	1692		2.98	0.807		179.84	31.9		1973.97	2267		7.07	9.37		114644	58552.7		0.27	4.4		74.41	20.32		19.75	27.32		20.91	6.31		27649.4	3468.65
159	0	2625.66	3439.37		1129.63	945.181		0.115909	0.0416667		17.379	29.31		3.41	15.78		645.13	285		2.05	0.368		513.46	4.35		2124.48	1285		35.96	3.23		98452.8	42426.9		0.12	1.51		247.24	15.6		14.5	24.22		36.01	2.96		60297	2224.38
160	0	2518.81	2368.18	2976.93	516.377	1561.83	1260.68	0.0227273	0.0243056	0.0454968	2.925	3.3045	2.526	1	1	1	198.61	179	201	0.34	0.92	2.55	17.96	23.5	15.1	950.48	780	956	3.37	6.36	4.06	42990.6	26462.5	21603.8	0.12	13.51	5.84	15.5	29.66	23.74	9.86	40.55	17.11	18.19	6.41	6.39	5171.15	1250.07	845.83
161	1	8829.7	5240.21	5249.12	4178.33	2623.51	1636.7	0.209091	0.425694	0.196843	21.543	31.9605	26.1855	6.275	22.49	14.375	77.25	33.7	27.8	4.58	3.87	3.24	64.04	8.21	15	4424.02	3853	4015	0.91	4.26	3.65	226192	93637.3	66034.2	0.12	12.76	5.73	118.7	69.18	107.94	15.71	15.5	14.57	22.22	9.7	19.75	13435.4	1994.65	991.38
162	0	18310	20000	15140.3	588.56	556.617	372.273	0.00454545	0.0159722	0.000928505	2.4045	3.984	3.8385	122.17	124.66	145.71	92.99	62.8	53.7	85.64	23.2	15.7	7167.03	1220	352	21397	14254	10672	6.19	5.06	3.5	230127	82863.4	117949	0.12	6.96	2.06	10213.9	1594.31	731.75	67.96	37.83	46.53	129.1	41.18	51.06	17419.1	4376.54	4962.52
163	0	4705.13	6872.17	5547.48	1594.1	3054.02	2159.75	0.0147727	0.0152778	0.0538533	5.2965	4.4625	5.9355	38.345	45.425	104.86	470.78	527	772	10.41	2.95	3.82	1593.72	316	76.7	3291.39	3323	4776	3.13	1.85	3.96	88418.3	65398.6	44533	0.12	3.23	2.99	127.65	91.27	36.03	15.71	18.28	7.27	23.49	6.1	4.29	2712.59	1257.89	891.2
164	0	9511.69	2017.09		1149.55	492.789		0.00340909	0.0805556		54.639	32.4795		2.345	3.325		675.7	263		6.68	1.29		71.62	3.04		1195.93	970		4.82	1.32		73529.2	31672.8		0.12	1.24		28.68	7.81		9.86	37.26		18.19	4.26		8434.66	1600.64
165	0	2455.86	1433.12	1511.78	3975.42	2013.67	455.367	0.102273	0.172222	0.114206	52.323	57.1665	28.7385	15.455	5.77	21.575	769.11	229	120	5.11	1.39	11.7	74.34	12	1.13	1231.6	1343	1103	4.5	1.68	1.4	72489.1	46448.7	23749.7	0.12	1.24	0.37	15.21	13.96	8.03	9.86	10.65	2	24.73	5.67	6	4885.89	1277.44	511.44
166	0	17302.2	20000	15738.3	11493	15738.3	1489.73	0.00568182	0.0569444	0.0445682	19.2045	124.182	67.2855	68.31	89.685	156.265	89.99	136	167	111.86	141	68.9	470.58	301	299	6780.5	10363	8560	7.88	8.2	13.11	278683	260043	211027	0.12	0.3	7.08	509.56	150.09	285.48	25.82	33.4	50.64	31.71	14.1	24.82	3573.77	24760	4949.07
167	0	4720.49	3048.14	4276.11	4211.45	979.623	812.026	0.147727	0.0270833	0.132776	7.098	15.9735	16.8015	2.91	15.35	32.425	540.74	765	1070	5.8	1.35	0.713	845.84	27.3	7.16	1847.85	1936	1624	8.04	10.37	10.51	303558	56321.4	55755.4	0.12	11.63	9.76	127.35	36.61	23.85	15.71	54.89	42.05	31.15	8.47	12.58	31996.4	3192.43	3544.16
168	1	18443.7	20000	22500	11058.1	2269.08	1490.84	0.271591	0.373611	0.665738	14.583	28.578	23.28	102.63	47.45	140.145	486.02	241	177	65.01	6.6	8.3	236.16	27	40.2	4475.64	3869	2980	4.02	10.69	13.06	331451	73292.4	106270	0.12	28.82	29.75	166.3	116.44	285.24	13.16	24.63	17.11	73.9	24.9	24.2	234020	8294.79	3361.89
169	1	18338.6	17500	17500	2414.71	14688.4	2302.6	0.7875	0.585417	0.365831	6.7605	3.978	6.7815	103.745	263.985	114.965	1265.85	1012	96.7	453.54	216	9.51	7674.4	4814	3831	11930.8	10104	5702	10826.8	2249.33	9.94	33189000	1065800	338764	0.12	35.93	9.98	69907.8	8147.89	506.51	385.52	114.65	19.32	519.55	26.89	5.27	15920.2	2696.58	1516.63
170	1	17354.3	17500		1431.63	1663.32		0.222727	0.185417		0.807	5.751		73.405	103.155		351.7	247		149.59	45.6		253816	886		11242.1	14300		30.89	6.04		532019	202963		1.79	1.24		69907.8	1018.16		282.44	56.12		1005.34	59.07		62974.3	62505.9
171	1	18329.1	15738.3	22500	14163.7	9130.62	10863.2	1.11364	0.413889	0.715877	24.5895	21.201	21.93	266.835	387.13	270.9	25.86	10.8	12.4	95.59	358	126	1029.95	160	620	18841.8	19725	19519	99.82	96.9	21.29	33189000	886338	644447	0.12	6.96	12.86	1046.47	388.54	167.6	43.82	57.12	22.23	52.36	53.82	27.67	69224.7	5667.96	13805
172	1	18448.4	8584.14		8513.86	3225.24		0.402273	0.244444		86.2005	93.786		48.56	74.83		829.07	652		22.18	27.6		448.35	89.8		969.83	1922		35.96	11.1		1518700	211766		0.12	6.45		484.71	105.4		43.82	18.79		54.13	15.89		9044.57	4836.07
173	0	18386.4	10630	9585.25	2591.02	2466.1	3044.54	0.464773	0.0222222	0.0436397	9.4245	19.839	13.0185	194.74	97.34	99.055	717.19	569	123	1625.29	242	20	6724.71	2394	535	4884.2	3711	2934	991.97	78.96	6.61	7739400	298584	149427	0.12	11.63	10.53	23693.4	2953.51	1111.3	222.86	71.42	37.35	305.89	33.09	26.67	681.29	238.24	245.16
174	1	9928.78	6981.5		15050.5	8956.65		0.590909	0.499306		74.3985	125.907		34.925	58.275		317.85	296		25.65	22.1		60.04	26.3		2716.7	2664		1.66	6.85		551156	314373		0.12	11.38		309.04	741.78		46.66	41.6		28.31	12.62		10003.2	2863.5
175	0	4000.75	5870.87		1960.33	1110.13		0.0715909	0.0638889		15.2265	11.8965		9.14	18.545		794.35	388		11.16	2.8		703.53	6.04		1416.86	1294		12.3	4.44		51066.9	34860.5		0.12	6.2		76.46	16.77		13.16	18.28		28.31	0.26		10702.2	1005.22
176	0	18162.3	21250	13484.1	1249.1	1371.42	884.182	1.02386	0.316667	0.244197	9.6105	32.6805	34.8435	60.365	226.22	196.955	1009.38	873	1326	45.31	13.9	7.77	19666.4	918	935	3373.94	5836	6410	27.84	13.47	4.16	1865200	153920	71965.1	0.12	5.43	2.06	602.25	235.52	243.37	21.45	35.53	30.02	33.89	21.07	21.47	16093.9	2726.28	1038.34
177	0	9436.27	2762.05	3781.37	3635.1	15738.3	614.517	0.202273	0.159028	0.0399257	6.252	16.6215	5.934	20.25	20.475	34.055	392.48	207	119	35.38	18.7	0.602	17.38	91.4	19	1270.68	2311	1955	31.88	15.03	3.55	165534	131509	30564.6	0.12	3.23	0.62	52.36	164.94	35.43	14.5	12.92	13.13	12.09	6.44	6.98	5929.48	2598.05	742.73
178	1	9424.66	13977.9		7526.75	15738.3		0.426136	0.981944		14.9595	75.99		19.115	37.7		428.78	286		127.32	353		293.21	590		5244.02	6158		6.99	13.93		590326	352963		0.12	0.12		1369.81	4158.74		101.22	137.56		291.07	171.24		176587	43996.6
179	0	3876.03	2268.68	4306.83	1207.15	1146.41	1028.06	0.0761364	0.0694444	0.146704	15.2145	24.177	13.35	12.985	19.145	30.425	1032.73	1383	1869	3.89	1.68	0.661	346.04	56.1	24.9	1192.01	1285	1112	2.15	4.7	5.23	95536.8	30449.3	27122.6	0.12	8.99	7.19	26.87	26.77	17.84	19.75	24.22	7.27	56.75	15.43	10.21	9284.42	1723.12	458.31
180	0	8033.13	4904.86	3501.55	743.668	796.154	853.211	0.0943182	0.0465278	0.0120706	10.77	14.724	13.2	83.53	90.9	184.195	926.4	451	716	2.57	0.987	0.573	8.98	4.35	2.4	1372.9	1747	1422	1.57	1.41	1.08	65734.7	27659.4	26104	0.12	10.25	0.3	42.87	21.74	11.31	15.71	41.6	3.64	33.35	8.24	10.64	7365.22	1208.91	505.33
181	0	14195.1	8347.44	7987.47	7041.61	2329.87	866.457	0.0488636	0.0125	0.0241411	16.473	54.3375	10.9605	48.025	66.48	53.74	255.14	418	283	50.81	8.09	1.09	2221.9	30.5	7.64	5669.78	4249	1797	4.74	4.35	2.63	106906	24464.6	17192.4	0.12	3.62	2.87	627.25	117.51	58.35	24.46	25.42	21.3	38.08	16.31	14.87	43658.4	5096.08	580.38
182	0	5715.02	7495.97	5115.24	2932.76	3368.99	1165.88	0.293182	0.140972	0.572888	5.3085	5.544	3.627	49.795	39.16	49.355	712.43	482	475	10.5	9.13	3.48	484.11	147	19.5	3569.45	2475	2204	5.95	8.65	10.51	1249100	379374	113141	0.12	17.48	17.48	145.93	67.22	58.69	3.97	17.21	22.23	39.1	5	5.32	1336.82	931.18	1889.99
183	0	18267.3	6280.03	2591.99	2559.54	2462.4	1344.15	0.497727	0.227083	0.18663	10.794	30.579	46.9965	97.64	70.355	58.905	1722.34	149	34.2	370.01	19.6	3.99	19186.4	16.8	9.04	5669.52	3153	1939	513.15	3.19	6.25	267933	78064.6	68789	0.12	3.1	18.47	1052.48	111.1	99.66	74.78	22.97	10.61	108.85	7.62	6.39	133309	9750.46	4557.98
184	0	5809.66	15127.2	6967.62	1960.25	858.368	529.98	0.0181818	0.0159722	0.0297122	12.9345	7.3845	7.5465	41.865	111.705	148.835	138	166	167	73.72	104	45.2	2162.06	783	263	4646.41	11466	6269	4.02	5.6	3.04	159337	148853	149249	0.12	12.76	9.53	15372.5	6259.33	2063.01	39.12	33.09	19.83	90.97	32.41	23.98	1757.78	4142.11	10534.7
185	0	16517.6	6915.08	2735.49	18818.6	5698.35	6165.66	1.05114	0.493056	0.194058	8.2365	10.9365	42.6135	200.29	224.205	89.53	384.38	213	156	129.4	8.8	1.78	49.88	1.19	1.7	3738.37	5066	4029	5259.16	84.29	5.08	33189000	573082	101512	0.12	6.71	9.76	1203.47	87.97	73.57	163.81	40.02	3.64	179.05	12.67	7.53	45691.7	4898.31	1149.46
186	0	19123.8	10536.4	4487.85	2148.87	1802.2	486.435	0.113636	0.0368056	0.255339	0.6045	0.201	0.435	73.925	75.7	79.305	314.1	67.8	100	3.86	1.35	0.749	20.32	5.07	1.77	13395.9	12316	9057	1.24	3.54	11.03	567029	198644	57342.3	0.12	13.76	21.87	155.67	38.19	41.62	36.53	17.21	11.51	82.24	27.15	8.96	4959.75	1195.17	417.18
187	0	24343.8	21250	15738.3	944.337	767.715	852.034	0.5	0.169444	0.111421	0.3435	1.74	1.9005	54.605	133.04	115.08	808.73	508	1420	107.56	23.6	6.96	5479.57	1331	182	6259.47	6866	4896	39.3	10.01	5.38	1143100	512844	94898.5	0.12	0.96	1.11	18821.8	2827.16	386.44	48.02	45.59	22.23	48.73	18.41	6.76	18761.3	26254.2	11420.2
188	0	4492.34	6162.16	6529.61	2099.28	1987.41	1397.42	0.751136	0.134722	0.429898	6.2385	21.2355	11.823	12.15	38.8	50.57	619.17	271	1374	4.63	3.49	3.07	815.3	27.6	76.6	4280.28	3004	2685	3.21	2.3	5.99	200786	57494.5	52736.4	1.29	8.48	1.11	579.3	54.08	56.25	19.75	24.63	10.61	81.5	12.28	14.59	18927.2	2590.6	2553.78
189	0	9364.5	5036.97	6912.65	4034.07	522.425	800.537	0.197727	0.127083	0.243268	109.653	42.2655	11.9505	34.725	37.185	40.76	250.06	143	105	9.15	8.01	0.867	49.8	4.02	2.59	4297.52	3118	1168	0.91	3.19	3.55	136742	35601	22589.2	0.12	11.76	8.2	99.16	49.08	23.11	23.75	37.26	23.99	16.76	6.03	5.56	2579.35	468.35	304.62
190	0	1661.23	4501.34	3228.92	966.448	3321.46	1561.03	0.0579545	0.0208333	0.0215054	4.056	3.984	2.46	5.555	14.815	27.535	726.9	889	841	4.17	3.8	2.79	12.97	25.6	12.6	1800.5	1498	807	2.39	1.36	1.29	39705.9	26975.6	26911.8	0.12	0.83	0.3	17.11	15.6	17.53	15.71	23.39	2	22.22	4.63	4.47	1288.28	664.24	1161.13
191	0	1170.84	3620.71		19537.3	5579.17		0.0681818	0.01875		9.7185	11.466		11.695	36.865		570.87	615		2.62	6.93		2453.3	94.7		2039.59	1675		5.79	1.68		248891	82863.4		0.12	2.57		605.61	38.29		15.71	17.21		72.34	6.84		1831.55	485.49
192	0	7111.15	10721.9	4602.64	4166.23	2785.59	130.419	0.148864	0.0506944	0.0910394	7.812	10.491	13.353	64.015	130.28	43.785	1376.44	1206	548	58.32	172	8.5	1793.51	2002	9.34	3830.5	6029	1803	2.56	8.02	2.28	259336	135782	26244.5	0.12	13.76	2.29	169.1	223.57	32.43	13.16	20.73	2	36.01	13.58	11.08	18425	11170.7	1133.9
193	0	4179.32	3676.21		713.327	813.117		0.173864	0.0868056		0.387	0.1875		60.145	54.875		370.91	416		1.6	1.41		4.03	9.9		4343.43	3231		0.39	3.99		261863	107023		0.12	12.76		43.92	44.82		13.16	17.21		16.76	4.55		2717.7	1218.72
194	1	12040.3			30609.5			1.14091			11.3625			106.53			12784.1			181.42			126809			12834.3			98			16722000			6.89			69907.8			90.72			253.38			26549.9
195	0	10659.2	8016.48	5586.26	6708.1	2220.6	1759.77	1.08409	0.543056	0.156272	1.242	6.675	5.811	217.955	203.72	145.265	820.03	94.4	179	583.28	26.6	4.95	9713.92	1306	321	3509.21	6610	2978	9825.37	444.05	16.37	4805500	854216	170279	0.12	82.79	31.61	1288.53	359.72	207.72	451.27	78.15	23.56	660.16	16.01	13.39	5092.55	1074.8	582.4
196	0	8582.09	7581.19		27876	6815.01		0.00651214	0.0131944		4.77	5.2545		26.635	54.035		545.17	679		1.03	0.777		25.81	2.63		15935.6	17315		0.57	0.33		334386	124585		0.12	0.27		35.81	14.93		13.16	21.2		10.36	1		905.47	337.56
197	0	4744.27	6295.3		516.231	554.808		0.0979146	0.123457		24.1005	32.5875		19.63	46.26		592.85	471		3.47	2		52.1	11.4		2348.04	1632		3.61	1.41		154373	29026.3		0.12	1.24		69.84	15.7		31.68	19.29		65.56	4.26		3684.13	595.49
198	0	4164.92			1179.77			0.0344988			1.968			13.48			613.78			30.33			23.43			1517.16			1.9			54898.8			1.29			55.24			13.16			30.03			4900.66
199	0	2435.91	3302.34	6356.72	982.699	241.945	416.652	0.00682223	0.0319535	0.0293907	3.717	15.8505	26.91	12.505	14.48	40.11	240.61	249	192	23.04	13.2	14.5	1569.08	159	114	3249.76	2354	1861	1.57	4.08	3.96	61578.6	12502.3	15810.1	0.27	25.01	16.6	199.5	66.35	40.42	25.82	20.26	5.74	76.97	30.18	14.28	5612.13	1890.54	1223.26
200	0	3764.4	5910.55	5208.92	5987.95	3447.8	1488.68	0.0875262	0.347858	0.149821	5.346	6.816	3.6705	18.1	35.125	66.485	545.07	211	220	5.73	9.87	9.76	918.83	21.7	35.3	7221.15	4345	5899	4.5	5.91	3.4	71622.6	55092.4	88418.7	0.12	53.39	1.59	878.09	112.52	131.74	15.71	89.83	14.57	55.01	11.77	18.67	6842.92	2475.08	1085.2
201	1	3064.39	5606.68	3837.89	1246.06	1054.66	805.071	0.134274	0.0915033	0.218638	13.146	12.681	10.5225	169.425	212.515	122.935	115.31	86.3	96.9	31.82	16	9.85	77.29	30	14.9	5156.21	4922	3354	0.48	0.42	0.98	168910	52061.4	44142.7	0.12	2.04	2.29	4581.37	1205.39	644.81	42.31	16.09	30.69	61.01	12.65	29.94	248.05	70.99	69.84
202	0	7332.74	6368.44	6947.64	2863.46	2015.15	1451.42	0.511823	0.087146	0.0860215	8.6805	5.313	6.9945	50.39	93.88	45.53	600.97	637	1088	13.41	4.03	2.59	656.66	43.6	24.2	4390.25	2952	2986	3.37	6.13	4.87	1120100	80503.1	28386.9	0.12	15	7.53	179.62	84.92	35.97	28.33	22.1	17.11	56.75	10.35	12.04	3200.84	585	634.77
203	0	2208.09	1506.89	1524.75	5972.68	2879.53	726.694	0.0204667	0.181554	0.0896057	7.296	10.827	6.906	1.855	5.27	20.96	412.31	258	164	1.87	1.88	1.77	49.61	13.5	1.73	1172.25	1332	1319	0.39	1.05	0.87	98010.3	49885.5	26279.6	0.12	6.71	0.37	17.11	12.9	6.98	3.97	31.81	2	6.41	3.23	4.93	4550.22	1302.82	336.14
204	0	6416.07	8414.79	6266.71	3256.45	2731.31	3201.75	0.0395379	0.0784314	0.0329749	19.746	24.1545	16.7565	52.015	79.73	110.445	738.61	949	1095	5.36	2.93	2.91	159.8	140	124	2684.52	3623	2230	42.16	13.42	5.08	84659.1	39623	25577.1	0.12	4.4	2.53	98.67	66.35	35.11	26.48	39.48	18.24	37.05	13.58	15.49	8727.75	3683.64	977.66
205	0	5858.57	10351.7	7978.83	1453.87	1814.18	1198.23	0.20738	0.230211	0.144086	12.6615	15.69	11.5935	14.73	20.265	25.77	458.26	2089	1562	5.66	2.64	0.779	109.47	41.3	8.48	1674.57	1515	1686	25.21	8.88	5.59	130584	48352.6	31267.3	0.12	1.24	1.11	26.59	25.58	22.06	15.71	24.22	7.27	25.95	6.31	4.75	8088.34	1421.37	2371.53
206	0	889.539	2430.92	1736.19	597.696	700.246	1098.51	0.00240329	0.0145243	0.0566308	3.5505	6.732	5.1645	17.61	39.775	58.26	590.36	1344	850	2.33	1.53	3.42	28.46	20.4	1.89	1480.98	1676	1646	2.39	3.46	2.48	83437.7	73535.8	71668.9	0.12	3.75	2.18	27.25	13.96	13.23	7.6	32.46	5.74	7.48	5.53	7.4	2692.12	1171.58	539.89
207	0	1195.62	4344.58	3512.46	789.139	314.484	563.421	0.0104659	0.188816	0.00501792	12.9585	24.408	14.502	1	12	52.91	587.14	767	1063	2.1	1.55	2.66	129.5	14.8	11.6	1630.76	1245	1642	1.24	0.96	1.66	106906	45441.2	18642.2	0.12	0.3	0.37	60.83	10.31	20.81	25.15	16.09	13.13	132.51	6.24	6.61	6270.3	2379.84	348.68
208	1	3182.75			3768.03			0.24467			15.381			20.8			1047.26			81.48			9172.36			7335.73			117.05			770888			0.12			2433.68			100.75			421.63			16204.9
209	0	12310.7	11439.2	6015.67	776.667	1345.33	924.334	0.068765	0.152505	0.0293907	1.899	1.2765	0.8805	34.275	77.345	72.15	505.78	308	344	9.64	2.57	0.616	818.45	89.4	23	5334.39	6754	4223	5.79	2.83	2.3	125501	58935.3	46876.6	0.27	2.31	2.65	165.78	50.87	26.12	63.9	50.64	23.47	89.9	13.56	10.83	48593.7	3703.83	2191.1
210	0	9063.35	7476.35	5000.96	1020.37	378.175	679.189	0.392821	0.0835149	0.0308244	5.2005	7.1175	14.616	59.785	44.855	68.465	619.46	400	102	3523.94	43	6.1	40784.1	347	569	11948.4	4481	3209	1211.05	110.6	8.79	33189000	262315	159522	0.12	19.47	9.89	69907.8	315.63	286.45	621.7	45.11	51.55	910.36	25.17	22.53	23984.6	3137.09	555.28
211	0	2963.42	2127.53	3082.69	2113.11	1031.74	547.438	0.144197	0.332607	0.148387	150	129	71.115	16.525	8.925	21.19	303.55	148	196	15.91	7.97	6.47	35.23	14.5	39.7	1191.32	1193	1440	7.23	5.19	2.2	441690	135493	55961	0.12	0.3	1.65	75.78	46.63	36.03	22.25	14.26	21.72	35.48	7.59	7.07	2301.03	549.22	2758.24
212	0	2086.76	3335.03	2152.21	2114.41	482.168	561.753	0.172416	0.34931	0.207885	103.437	105.212	43.056	34.685	47.64	61.25	440.75	248	169	57.16	5.37	3.42	152.08	6.62	2.91	1856.29	2004	1441	30.48	4.57	1.88	1007500	188642	203702	0.12	1.24	4	256.88	69.23	66	31.68	17.21	17.77	31.71	6.9	14.17	4530.43	451.15	603.75
213	1	10574.7	12760	20000	31200.8	16500	15738.3	0.206218	0.553377	0.234409	10.653	57.5805	129	149.14	189.99	115.06	124.41	99.6	23.3	9.07	90	15	80.95	4461	871	7201.46	13509	14034	296.83	842.77	26.59	1305500	778262	325595	0.12	1.41	11.83	203.42	766.95	331.53	23.01	120.99	12.81	54.13	174.79	19.79	1630.77	1527.4	697.8
214	1	6229.46			10103.9			0.460346			10.1685			60.255			406.46			273.92			571.48			2714.95			152.91			922079			0.12			499.63			47.01			69.98			12635.5
215	1	6238.26	21250	20000	16073.5	1413.09	748.977	0.750291	0.330428	0.164158	11.28	6.24	8.859	13.07	38.4	82.15	579.21	462	425	7.43	10.5	12.5	296.17	438	31.1	4730.45	3618	2789	24.96	16.73	35.32	1743800	143971	107650	0.12	1.52	1.31	168.58	141.74	76.41	21.45	27.2	21.72	59.32	10.26	6.57	186452	14938.7	7785.63
216	1	1096.76	2280.48	3263.45	1266.64	1543.73	1067.62	0.3653	0.556282	0.541935	79.443	72.8115	76.401	76.09	60.315	129.61	188.87	155	177	4.05	4.16	16.9	43.33	42.3	41.3	1799.84	1711	3209	2.39	19.45	16.71	184079	152799	105347	0.12	63.6	58.52	229.65	270.16	437.58	17.86	21.23	40.28	61.01	15.92	82.89	2394.05	1679.95	1230.2
217	0	1133.59	6952.32	6012.61	7416.5	3134.67	831.24	0.0576789	0.106028	0.17491	11.808	32.3805	28.5645	1.505	35.27	54.63	394.25	1053	1140	2.8	137	64.6	97692.6	1499	232	4460.32	3716	4269	6.03	14.75	7.81	159924	130287	77035.4	2.27	31.67	14.68	2513.87	1831.48	325.94	43.82	24.16	23.47	219.07	20.2	14.89	9734.98	28348.7	30712.8
218	0	10552.1	7285.66	6411.1	1327.27	294.55	243.276	0.196759	0.279593	0.0344086	23.574	36.402	11.907	27.105	16.71	26.295	1023.57	871	382	29.35	3.93	0.72	245.39	61.6	16.2	3044.07	2406	1413	3.69	2.13	1.56	214358	50602.5	42626	0.12	2.67	1.31	261.28	59.33	13.51	49.33	23.23	15.47	98.35	15.14	3.87	37263.3	6909.01	982.11
219	0	6106.91	11651.1	9248.27	430.565	106.845	214.023	0.0641135	0.0217865	0.155556	55.9275	22.842	10.7355	4.55	1	8.65	469.1	342	255	2.25	1.5	0.86	8.79	0.566	1.45	828.48	645	846	4.9	1.81	1.61	79867.2	13419.4	19018.7	2.27	1.64	1.09	21.85	18.86	11.27	13.16	29.93	17.77	22.22	4.26	6.76	4787.3	1222.16	1171.09
220	0	405.841	1134.6	1258.56	4762.04	414.635	706.874	0.11528	0.137981	0.117563	28.6305	7.596	7.485	1	1	18.78	440.91	265	120	2.58	3.15	2.69	3.68	5.02	11.1	1096	962	1388	1.74	1.33	1.83	268667	61726.7	78655.6	0.12	4.38	1.98	21.28	16.7	32.61	7.6	20.15	6.1	8.48	1.31	5.07	988.39	577.84	621.32
221	0	3075.24	4730.02	3695.46	2118.26	1763.6	707.903	0.817273	0.801743	1.05591	11.3625	13.2	12.0405	23.73	29.045	42.59	684.92	577	518	9.09	4.81	12.2	205.15	43.1	69.5	2194.98	2183	1859	1.74	1.81	2.77	316628	91608.7	67839.1	0.12	6.32	8.75	52.65	47.67	101.47	23.01	9.78	20.8	38.59	12.65	13.54	9955.34	2783.36	4755.31
222	0	1778.41	1931.83	5126.89	3264.43	925.875	595.995	0.0879138	0.0748003	0.25448	15.7965	35.475	21.1035	1	1.26	1	450.09	143	106	10.09	3.06	2.01	9031.44	6.3	84.4	4074.71	1741	2885	11.89	7.52	10.28	155343	396131	159988	6.89	5.41	9.43	647.08	45.76	210.94	17.86	7.15	24.71	38.08	1.81	5.47	9897.86	1891.04	717.38
223	0	32713.3	17500	17500	2335.41	3210.8	3412.92	0.26064	0.425563	0.509677	11.988	4.5795	13.4865	259.19	244.275	197.125	57.7	87.3	150	7	5.45	4.43	440.98	311	198	20381	12454	13340	56.21	51.29	110.93	360142	72661.6	79260	0.12	8.47	13.08	270.23	144.1	235.66	56.27	21.74	25.9	69.18	19.02	29.99	5435.97	2524.61	6091.91
224	0	20871.7	7548.54	6676	3102.38	2233.47	1788.92	0.158384	0.244735	0.097491	15.4245	47.0625	53.1255	41.8	17.875	43.155	355.76	307	284	14.58	5.01	6.39	174.3	9.83	45.7	3044.14	3651	2912	3.53	1.65	4.38	188099	67209.1	88777.3	0.12	1.64	13.77	138.8	35.84	172.04	17.86	7.15	20.32	22.86	3.7	12.23	22793.3	2614.04	913.69
225	0	10103.4	8458.38	9503.98	21107.4	2797.7	638.847	0.283045	0.063907	0.0637993	12.8865	12.7455	5.2095	14.7	24.83	42.52	2162.05	1110	613	39.08	29.2	4	874.34	72.9	62.9	1835.69	2545	1763	11.25	4.73	2.67	611058	78017.4	36919.6	0.12	2.33	2.43	155.47	80.03	27.48	21.45	13.58	9.51	34.42	16.8	6.16	5563.22	1883.59	1295.48
226	0	2056.54	3237.13	5537.88	18024.7	2071.42	526.233	0.292503	0.0878722	0.0344086	58.314	79.2615	35.3265	19.28	21.785	32.61	305.87	409	611	262.19	36.7	4.45	135.13	176	11.1	3212.07	4029	3768	85.45	19.4	8.33	421972	94321.8	44819.3	0.12	7.34	5.58	278	186.32	53.17	24.46	17.81	8.51	32.81	12.65	3.18	25215.9	4550.39	1232.31
227	0	2126.53	3169.81		3562.27	1232.3		0.169858	0.0929557		21.714	25.3695		1.14	7.885		442.72	392		10.61	0.646		270.95	11.3		1457.4	1123		8.76	4.42		377575	155428		0.12	21.26		82.32	33.15		19.75	19.02		10.36	3.8		41679.4	4320.37
228	0	4948.17	952.32		4110.88	588.736		0.050469	0.0580973		23.097	23.325		3.41	1		377.83	165		1.11	0.641		6.41	0.624		616.36	968		1.24	3.49		82914.6	12192.6		0.12	7.57		19.67	32.74		9.86	2		19.57	4.7		1470.98	338.93
229	1	12481.9			10677.2			0.368633			5.004			13.385			83.17			319			253816			14225			141.51			3459200			9.12			279490			610.97			757.4			78752.9
230	0	1905.94	1230.9	2662.37	7506.56	1139.48	1139.92	0.0558183	0.116921	0.09319	15.807	25.9905	14.319	14.565	1	1	627.94	1484	564	2.17	0.049	0.265	125.14	4.83	3.64	1667.69	1180	1130	5.08	6.49	3.6	112910	38048.8	41002.4	0.57	14.59	11.94	56.72	31.91	28.4	12.05	25.51	12.81	26.49	6.33	3.06	3614.66	751.81	444.01
231	1	3647.87	5442.7	4573.72	3615.32	2438.14	983.214	0.0316304	0.0820625	0.858781	22.9815	96.7935	138	26.795	36.22	56.575	230.27	59.1	22.3	13.03	28.6	4.04	156.57	79.9	6.36	3699.28	4952	7264	2.81	15.48	17.39	101395	52359.2	118500	2.66	47.55	51.2	342.32	183.69	153.4	20.54	22.25	23.04	46.48	11.26	17.46	165.87	438.78	1082.13
232	0	7388.91	7697.12	7850.88	851.13	3120.53	3315.05	0.0220947	0.00798838	0.0888889	28.7145	20.1075	25.7445	16.845	27.765	55.295	676.68	2502	1783	2.3	4.76	2.17	18.26	61.1	4.41	1490.83	2411	1737	5.42	8.55	5.76	151135	26927.5	39451.9	3.08	3.58	4.34	12.34	72.3	40.7	18.58	28.4	17.77	43.74	29.79	13.81	1596.09	3060.94	2244.65
233	0	3434.16	2514.11	3493.27	28254.6	4085.29	186.951	0.630669	0.602033	0.819355	180	50.094	32.0295	24.14	53.98	46.205	314.21	214	184	29	50.5	7.65	22.01	18.7	5.58	2536.89	2651	1556	40.04	10.1	3.4	562475	208018	78957.7	2.25	1.87	2.43	188.79	193.75	50.08	28.13	27.2	7.39	58.51	16.05	8.86	8221.32	1371.7	564.11
234	0	22671.3	15738.3	15738.3	5174.61	1395.95	2389.44	0.0965966	0.0987654	0.198566	34.743	76.083	54.9165	105.83	74.685	147.255	499.35	293	189	2.67	1.38	1.83	31.69	6.71	44.9	4495.4	4819	4897	4.57	3.96	8.74	157794	65626.3	112544	0.12	8.13	18.82	155.76	292.34	107.99	23.92	17.81	16.66	56.02	7.36	13.54	1444.44	615.09	665.09
235	1	29648.7	12762.4	17500	13241.4	15738.3	11392.9	0.555082	0.737836	0.328315	6.3045	26.169	138	128.475	251.615	249.405	93.26	58.3	195	91.18	89.7	17.7	870.24	330	5020	12410.9	13971	22851	8.22	5.15	5.97	515424	248720	404165	0.12	9.83	26.78	121.96	94.23	344.65	13.66	20.15	62.12	15.14	5.2	22.94	23632.9	9326.5	3122.97
236	0	32091.4	17500	15738.3	3760.21	3462.56	1914.77	0.282813	0.0283224	0.13405	5.7075	4.9125	6.051	69.155	41.88	86.7	205.06	29.5	27.7	119.36	35.2	32.4	1037.64	177	52.1	35265.3	33134	17609	1.82	9.68	6.79	75967000	547700	288817	2.66	33.83	21.81	46882	1712.39	144.14	71.31	16.52	25.11	89.99	20.22	20.91	21615.5	4266.45	25547.4
237	0	2908.66	1439.2		1600.59	1832.42		0.22211	0.345679		18.9465	55.8855		1.105	1		212.46	98.7		22.94	2.46		229.08	8.31		1794.21	1716		17.18	1.23		162608	132637		2.25	0.3		124.71	39.91		20.54	2.57		27.61	3.5		131701	13406.5
238	1	8050.84			26875.8			0.242267			29.478			7.285			1339.81			8.89			2103.78			1587.15			9.93			1233400			2.25			467.14			18.58			76.76			11927.4
239	0	13369.1	9722.61	8037.54	30126.3	4081.06	450.836	0.603768	0.445897	0.102509	24.2475	14.58	3.594	51.215	73.155	63.16	1121.82	1106	1057	32.66	24.4	2.61	4569.17	372	46.8	4135.72	4685	2812	7.54	5.09	2.88	28484000	352171	106356	3.08	2.33	1.53	2165.28	244.1	41.59	40.41	25.07	12.81	60.96	22.93	7.04	12316.8	6699.78	2579.74
240	0	11779.2	9663.32	11717.4	2222.88	1278.45	816.09	0.0119389	0.0646333	0.0616487	2.3475	0.003	1.476	26.34	23.545	62.425	353.78	431	353	1.16	0.431	0.52	35.2	33.4	8.53	2683.58	1840	1791	8.47	2.44	1.51	174469	38736.5	44394.3	1.42	0.95	1.53	33.17	15.65	14.9	22.3	10.85	12.81	15.14	4.03	1.93	2554.53	882.02	1086.38
241	0	2833.15	2523.78	1825.2	2908.09	1115.84	701.812	0.0658966	0.1939	0.078853	33.4935	16.482	10.854	2.75	1.04	12.05	486.85	336	331	2.73	3.26	1.59	24.88	14.3	8.33	814.66	1314	1401	1.65	7.83	9.46	99665.8	51368.3	23245.4	1.42	23.75	20.89	20.31	50.28	38.36	3.03	32.09	19.34	6.88	3.5	4.64	934.77	652.11	358.17
242	0	933.341	1739.81		22081.4	2501.6		0.0106522	0.0878722		46.824	45.612		1	2.305		1393.27	1639		11.67	13.9		2836.1	10.9		860.48	937		9.07	2.39		252873	59513.5		1.42	1.06		707.47	126.26		315.64	92.86		148.76	6.33		3308.69	1816.53
243	0	15834	3810.89	2362.93	1402.48	2372.17	548.91	0.0444928	0.00363108	0.0193548	21.27	103.725	40.8915	7.0395	43.83	61.02	196.64	83.9	110	106.83	35.2	9.95	234.56	42.6	21.8	3007.75	2866	2220	10.78	12.11	17.55	263955	29931.2	28925.4	1.42	5.29	5.58	3624.21	919.44	191.07	33.87	47.87	29.89	80.78	52.69	31.44	7261.68	360.89	4944.77
244	0	9835.64	9448.2	6204.21	806.381	1448.6	1277.76	0.0144203	0.00944081	0.0501792	0.3465	0.003	2.4405	3.0665	82.9	103.425	370.7	540	344	11.8	3.24	3.93	1795.96	303	72.4	4098.59	5078	4052	3.06	3.28	3.34	142614	45745.7	37341.3	3.49	3.47	3.66	222.41	174.01	88.9	34.89	35.41	24.71	47.38	20.54	20.87	10924.4	2444.16	1937.19
245	0	1644.97	1441.64		1438.07	839.631		0.00557971	0.0457516		9.4095	13.6395		0.0855	0.665		788.04	295		1.16	1.29		51.75	1.51		1021.32	1315		3.06	0.51		127337	73264.4		1.42	1.06		37.15	14.3		10.13	11.83		10.51	1		2816.02	1567.07
246	0	3542.96	8462.67	15738.3	514.54	975.12	543.974	0.017029	0.0217865	0.0250896	14.769	15.306	16.3155	1.095	26.995	64.44	260.84	255	408	3.33	2.62	2.66	112.4	30.7	7.73	2033.09	1907	2198	7.71	4.22	6.79	64869.1	20427.7	13355.8	3.08	1.75	0.87	125.98	87.29	50.42	23.92	21.23	12.81	25.34	9.37	11.43	11071.4	4313.18	7747.43
247	0	2919.24	5694.79		1074.36	1285.91		0.00210145	0.210603		28.2825	13.362		1	1		673.7	454		2.75	1.38		12.16	4.8		556.47	1088		1.4	1.97		75946.7	62706.6		2.25	6.2		13.42	301.75		15.07	7.15		10.51	3.29		2697.49	7849.51
248	1	2150.4	5875.68	9537.36	5082.78	3874.48	718.008	0.19529	0.241584	0.331183	72.4845	55.0965	68.76	2.4665	32.16	61.62	311.08	492	516	2.93	13.4	17.8	36.07	762	22.5	1030.28	1506	1652	4.49	4.73	2.41	192504	140501	104381	20.52	0.3	0.21	59.65	144.91	62.58	44.81	21.23	45.03	58.51	8.64	9.33	2990.54	830.18	376.35
249	0	6051.45	4154.99	2706.72	858.165	700.05	657.426	0.0671739	0.239604	0.179211	1.773	0.003	1.3635	1.0195	6.96	37.53	848.57	389	288	3.8	1.27	1.19	19.62	1.64	3.38	1154.28	955	844	2.81	1.49	1.51	54594.4	26556.1	18629.7	5.52	1.87	1.76	17.85	14.7	13.35	16.34	37.26	12.81	17.23	2.23	3.87	14468.4	12606.5	1605.16
250	0	1570.17	3701.21	1351.25	760.058	890.115	466.059	0.00811594	0.0237624	0.0344086	8.5575	9.744	3.8955	0.1495	1	4.04	834.56	536	226	1.55	0.358	0.377	42.66	2.12	8.96	1157.5	1033	788	1.15	1.28	1.4	112031	12759.4	29976.2	1.42	2.67	1.76	35.06	18.86	24.12	10.13	28.4	18.83	21.76	0.31	3.3	1296.13	294.5	2036.39
251	0	11858	10169.7	10545.2	540.731	725.655	269.95	0.116884	0.221782	0.263082	19.4265	24.0165	11.628	3.174	35.055	67.605	458.72	633	661	68.85	12.4	3.49	3222.09	509	106	3074.39	3247	2671	5.67	10.04	3.6	122131	52231.2	60956.1	0.57	2.1	0.43	1822.07	180.14	52.37	112.21	45.93	25.9	215.9	28.84	12.56	66920.7	21744	8914.82
252	1	28058.6	22500		31240.1	2622.3		0.817391	0.2		18.4215	34.104		1.9895	15.26		499.68	195		66.44	45.1		19181.3	442		10915.9	7336		55.69	5.66		59675000	589651		1.84	12.44		68229.7	720.89		34.89	24.16		140.33	18.67		1552100	15400.6
253	0	14392.8	11723.8	15738.3	4513.26	650.618	2521.16	0.127609	0.0145215	0.103221	20.031	16.3755	13.8585	1	1	20.49	895.59	463	1347	1.56	1.55	2.05	11.93	16.3	31	976.36	2016	3054	0.83	2.23	2.04	100011	35117.4	48512.4	1	1.18	1.2	9.11	13.7	11.59	3.03	20.15	9.51	12.13	12.6	11.1	1347.47	1293.29	832.06
254	1	27389.1	17500	17500	6983.74	16500	5660.62	0.376594	0.733333	0.797218	13.545	18.8775	47.487	34.627	401.985	257.795	498.26	416	137	32.04	70.7	17.5	803.94	3047	16.2	4770.97	5124	3744	36.62	109.13	23.69	342686	356382	181144	2.25	91.56	96.52	614.93	776.65	228.11	46.66	53.26	32.83	73.04	16.32	20.19	9618.25	12518	1665.52
255	0	20509	20000		3593.97	1907.74		0.0233333	0.0818482		4.7625	8.382		0.945	37.265		3906.62	408		350.46	18.2		253816	76.4		4883.86	2620		1233.64	7.62		1126100	61726.7		0.57	10.74		279490	119.44		101.64	9.78		266.39	13.36		17094.7	27531.4
256	0	8563.22	10400	8946.74	1699.02	2345.9	1385.26	0.0198551	0.0158416	0.00878477	4.1655	2.7075	2.5545	1	21.185	79.055	309.86	211	234	5.24	3.62	3.32	47.46	26.5	39.3	3020.16	1895	2693	22.95	12.27	2.67	289598	78051.3	38290.6	1	3.93	1.76	42.14	25.04	27.75	31.72	9.78	15.47	82.58	19.54	12.11	19089.5	3211.1	502.07
257	0	12654.4	4930.07	4419.09	3581.69	1682.53	1679.7	0.181522	0.0627063	0.0402635	13.953	16.0935	11.382	0.9715	24.705	50.085	790.79	541	1502	61.45	17	9.21	450.08	35.3	18.2	6350.48	3569	3153	2.65	2.97	1.83	443695	98696.6	68798.6	3.08	0.37	1.31	583.51	66.44	43.61	40.83	21.23	19.34	92.06	16.49	9.65	66904.8	3975.22	1429.77
258	1	14001.7	7203.66	11799.1	17905.4	8183.09	7054.53	0.626812	0.458086	0.592972	4.5525	15.792	12.9015	11.8235	140.445	132.87	134.86	68.1	40.5	121.61	43.3	27.2	16965.8	347	69.3	23264.4	12839	10399	23.47	8.24	4.33	693589	239551	251809	2.25	8.36	6.03	21035.9	715.08	308.54	166.24	46.18	76.24	183.91	34.33	46.79	118269	38646.5	29373.3
259	0	1097.78	2116.4	1947.19	303.997	339.338	516.082	0.00492754	0.213201	0.0475842	9.849	10.152	9.0615	0.1645	8.63	41.41	390.45	248	276	1.41	1.33	2.33	8.92	4.13	3.84	995.88	1181	1492	0.99	0.63	1.07	64192	55246.9	41002.4	2.25	0.3	0.65	10.28	14.95	12.34	3.03	9.78	6.1	8.77	3.89	7	673.76	569.52	473.1
260	1	33648.1	22500	20000	4613.49	3496.12	2284.56	0.675217	0.347195	0.562958	3.279	2.721	1.6575	18.46	111.85	199.685	120.06	63.2	45.2	5.74	3.62	3.28	443.33	188	324	29573.8	33624	52952	3.82	9.32	9.1	1025800	370767	280801	1.42	24.09	23.31	683.42	392.25	639.54	15.07	13.58	10.42	30.89	9.71	15.88	7894.78	4388.66	11284.3
261	0	1859.08	4304.93		1342.46	2104.07		0.133261	0.227723		3.9735	14.8695		1	17.01		551.37	1054		4.55	4.37		179.41	10.6		2768.23	2708		4.15	14.6		78994.7	38111.3		4.71	52.32		75.64	84.67		31.72	26.79		43.74	6.82		3429.54	949.35
262	1	35100.6	22500	20000	18971	2410.3	2538.25	0.726739	0.0336634	0.140556	13.155	33.1215	31.5075	32.63	69.305	152.58	182.4	40.6	19.8	36.79	7.31	6.86	2418.57	65.2	165	8982.49	12286	19176	49.46	6.59	3.4	2273000	297906	283065	3.08	4.61	4.34	4169.59	537.41	843.64	26.81	13.58	12.06	74.54	10.15	9.88	133351	7614.43	2598.22
263	0	15623.2	15738.3	12633.7	661.652	1725.34	888.239	0.0293478	0.0752475	0.480234	22.089	31.2885	17.697	6.4935	95.44	114.51	247.95	229	178	17.19	4.39	4.69	12843.5	53.9	274	6651.71	4570	4974	7.2	2.29	3.5	162318	52647.2	158082	4.71	0.25	0.54	1354.03	209.1	129.18	76.18	11.83	17.77	32.47	2.03	4.24	54423.2	13610.1	16450.1
264	0	1369.77	2549.63	3907.45	520.123	1201.22	730.615	0.00717391	0.00594059	0.00805271	17.712	20.358	20.604	0.2655	26.7	43.165	812.59	1686	2066	3.33	2.08	1.49	37.51	19	39	992.44	1152	1151	7.37	5.04	4.38	107216	25751.6	14432.4	0.57	0.95	1.09	68.79	28	22.5	25.41	20.15	18.83	30.89	8.61	8.25	10431.6	1241.42	1111.83
265	0	3010.1	3717.75	3531.4	1633.62	719.241	501.786	0.017029	0.09967	0.120791	15.7935	14.094	10.0905	1	1	1	246.89	168	156	2.66	0.573	0.394	18.27	2.3	7.66	972.62	839	889	0.83	3.64	3.71	43558	16919	19936.8	3.08	6.66	6.71	24.45	23.52	26.18	10.13	22.25	19.34	25.92	6.48	6.61	2149.56	957.24	997.04
266	0	698.092	2360.13	2758.33	587.408	1876.02	1113.62	0.0236232	0.0323432	0.0300146	2.2095	6.594	3.678	3.0965	48.44	55.465	783.7	1004	1134	7.28	4.27	1.22	23.77	20.1	12.1	2095.81	1894	1686	44.92	98.46	6.99	95102.2	44892.9	21909.6	1.42	17.98	12.97	39.15	39.97	25.9	26.12	15.12	6.1	56.02	9.42	9.39	3895.28	1386.95	1007.7
267	0	672.538	1220.8		999.77	346.191		0.00586957	0.0125413		9.138	17.2425		1	3.705		354.71	151		0.72	0.223		61.65	2.2		811.11	807		2.31	0.96		92101.6	14985.4		0.57	0.25		30.29	13.55		12.05	15.84		22.98	4.26		2372.24	198.37
268	0	9015.41	11509.3	5314.22	1016.87	1919.11	268.817	0.0445652	0.0442244	0.0841874	40.122	49.143	24.9765	0.307	9.21	26.46	293.27	176	75.2	4.18	4.62	1.63	220.26	30.4	2.94	3049.2	3433	2956	1.98	2.55	0.96	55617.9	39049.2	54377.7	2.25	0.95	1.09	21.3	16.05	25.2	20.54	25.94	27.41	47.38	26.41	26.95	3582.33	3508.93	808.34
269	0	2511.92	1169.29		316.428	164.351		0.0143478	0.0547855		6.0525	3.984		1	1		177.59	134		0.29	0.107		5.23	8.59		798.39	906		1.15	2.76		35944.2	19187.4		3.08	1.18		5.77	7.71		3.03	11.83		12.13	5.67		4731.37	3022.9
270	0	22324.4	10519.7	4523.06	2880.78	1404.57	630.784	0.15558	0.258746	0.0995608	8.307	32.391	13.284	0.6125	46.16	41.545	513.03	515	459	80.89	17.2	4.4	13505.8	123	19.3	6965.79	7404	4536	7.88	4.63	2.35	162801	351320	61210.7	5.52	10.06	9.21	570.09	105.95	40.92	74.01	42.35	19.34	164.58	23.53	6.84	135032	16419.6	2544.84
271	1	32000.5	22500	22500	33482.6	16500	15738.3	0.754348	0.235644	0.150073	30.9495	108.03	67.947	34.6705	359.18	239.565	263.48	40	30.1	31.85	9.28	17.9	2455.44	120	1514	12485.9	17116	38089	4.32	5.35	50.66	75967000	696559	481549	2.25	7.79	9.89	14400.7	1777.99	3778.09	109.84	47.15	55.66	34.03	6.68	22.84	4573.39	360.89	321.61
272	1	2191.62			1113.8			0.00173913			2.1675			1			182.02			2.27			51.42			1091.05			4.32			79333.6			1.42			70.73			18.58			36.05			2687.98
273	0	6134.44	3496.21	4890.04	2441.36	2511.87	648.716	0.49087	0.587459	0.181552	9.0735	8.274	17.3805	0.205	19.42	14.085	438.85	376	582	5.99	13.9	1.68	169.07	106	1.8	1804.71	2193	1612	24.71	16.42	11.57	4032400	212267	65485.3	3.49	11.31	19.51	85.61	51.99	44.85	16.34	23.23	40.8	42.81	4.7	4.49	7899.14	2194.51	890.11
274	0	1458.04	6093.72	3034.78	706.061	484.08	286.471	0.566159	0.0831683	0.0549048	12.1485	7.023	3.5955	2.756	46.7	26.4	562.92	429	207	2.69	0.546	0.531	53.71	4.5	3.27	4252.34	1965	1100	6.35	2.02	1.72	165812	40489.7	37341.3	6.32	3.47	4.22	67.47	21.89	26.07	30.57	22.25	17.77	28.72	1	1.93	3336.62	1109.91	962.9
275	0	7211.07	17500	22500	843.066	878.395	852.001	0.0237681	0.0646865	0.0183016	46.425	37.6875	20.799	14.656	149.095	163.815	139.56	226	328	56.52	27.9	19.8	1324.61	482	355	6047.59	6298	5365	18.92	8.81	4.58	162898	99556.2	82942.3	3.08	1.06	3.1	616.61	161	92.52	45.93	16.52	17.77	41.87	14.23	12.42	1552100	89481.8	33361.4
276	1	21284	17500		4283.09	2058.68		0.841232	0.658746		3.021	2.745		19.221	235.51		598.55	177		26.44	10.5		286.66	93.5		14808.3	15940		44.55	20.71		4349000	458726		1.42	18.89		590.8	422.48		28.13	16.52		43.74	22.04		19272.5	8295.71
277	0	589.942	1518.42		5559.21	2061.88		0.0701449	0.0481848		19.6815	39.249		1	8.155		334.12	170		1.42	6.6		27.6	16.2		945.37	1781		1.32	0.51		138545	72561.2		0.12	0.01		23.86	22.4		10.13	2.57		26.49	8.25		3397.04	1229.87
278	0	2300.29	9605.56	8913.35	2217.25	1429.7	1147.44	0.241957	0.019802	0.183748	6.4245	3.969	5.166	0.8415	9.65	33.305	134.71	108	135	6.06	5.37	1.61	24.67	4.97	49.6	2322.24	1881	2774	1.48	1.71	2.77	162801	54218.2	82789.8	3.08	1.41	2.2	85.81	33.36	50.53	3.03	2	4.48	12.13	5.2	5.52	3968.58	967.09	2355.78
279	0	931.462	2806.47		2481.78	1308.66		0.0303623	0.0369637		11.796	38.268		1.1855	7.065		496.08	556		12.23	7.07		252.3	34.4		2787.05	1719		13.02	4.37		194785	40427		3.49	1.75		178.22	57.81		40.41	21.74		62.57	15.34		25324.7	11090.3
280	0	567.033	7369.15	7110.03	1357.1	404.041	527.458	0.0255797	0.20066	0.0468521	6.33	3.7365	1.293	0.336	14.98	33.435	401.57	294	265	5.07	0.503	0.217	216.48	12.3	22.3	2414.84	1440	1014	5.5	8.5	10.38	52714.1	10325	8134.93	0.57	19.12	23.43	63.4	19.27	36.8	20.54	19.59	16.66	22.98	5	4.44	22606.1	1708.08	1198.55
281	1	2790.73	17500	17500	9167.25	1553.96	2525.43	0.352681	0.549175	0.463397	109.579	107.806	57.5115	10.409	62.53	356.34	207.48	113	154	53.34	45.8	192	81.78	15.9	625	7799.44	6240	16039	257.03	79.54	292.12	334576	144743	266930	0.12	8.81	5.46	563.55	356.76	722.3	40.41	33.79	105.68	65.74	28.36	63.09	6105.32	2767	5556.23
282	1	1049.75			8311.15			0.551304			8.91			89.785			716.23			12.81			7617.37			33805.3			42.47			560868			4.71			5761.81			28.13			43.74			1552100
283	0	1028.77	5557.84	5848.03	1220.61	273.171	255.749	0.0228986	0.10495	0.0505124	2.034	2.7855	2.8065	31.275	17.985	23.365	802.63	496	566	20.53	1.67	0.49	74.53	5.45	3.23	1797	1068	1277	13.62	2.6	1.13	88171.8	20117.8	26402.8	1.84	0.48	1.31	53.39	8.16	7.34	20.54	21.23	16.66	25.34	5.97	6.45	5363.64	1430.73	686.91
284	1	3144.58	11385.6	12285	11277.2	1544.63	1464.25	0.0726087	0.060066	0.106149	13.7355	10.9125	14.3025	60.87	59.25	85.025	534.51	571	484	8.07	18.6	30.5	1363.12	23.5	5.7	6389.35	4303	5188	2.15	4.84	2.56	384626	83307.9	170773	0.57	9.38	5.13	1091.72	94.87	133.54	31.72	7.15	4.48	56.02	12.24	10.65	3706.88	1158.42	658.54
285	0	2453.81	1352.79	1036.44	902.034	477.764	186.761	0.056087	0.0772277	0.0417277	11.9625	20.4555	17.5455	22.8	11.535	8.285	226.18	141	68.8	9.48	2.13	0.22	220.61	37	11.4	1146.09	1253	890	4.07	4.73	1.51	224684	52103.3	18559	1	7.68	11.48	61.88	39.18	20.25	16.34	16.52	14.19	15.14	4.03	2.24	3503.7	1146.8	973.58
286	0	3909.38	12347.1		745.53	1510.56		0.169783	0.109571		1.9065	3.516		69.06	36.055		579.93	639		1.12	1.95		53.88	39.2		11823.1	10842		2.48	7.42		218164	72193.4		0.12	18.89		59.04	48.15		19.59	16.52		19.87	7.68		10604.5	5201.31
287	0	4136.21	4199.52		17072.9	1664.86		0.0587681	0.0283828		3.7605	29.352		41.245	17.62		639.65	443		0.55	3.01		57.92	2.15		1198.22	1398		7.96	2.13		172586	106689		3.08	3.01		60.87	11.35		7.62	2		28.72	7.29		2990.54	1020.14
288	0	1063.31	3298.2	2065.21	3563.1	3164.12	1331.88	0.0586232	0.0290429	0.0234261	12.774	93.0585	42.174	11.125	18.845	3.695	320.61	601	189	7.7	16.7	6.75	30.7	51.5	39.1	7701.61	4401	2860	11.13	2.02	8.89	154929	136547	51045	0.57	1.87	6.94	34.66	42.64	60.47	13.66	7.15	9.51	10.51	9.82	10.47	25263.7	7945.19	2598.22
289	0	1014.7	3070.97	2237.4	2071.73	824.096	352.809	0.122246	0.0666667	0.0475842	57.729	28.2465	7.248	9.36	7.065	1	546.05	305	261	1.87	2.95	0.794	8.72	6.32	3.09	729.25	1511	730	1.82	1.17	0.62	153218	60651.3	37481.9	1.42	0.83	0.65	13.03	56.95	8.91	217.66	199.38	118.59	22.98	18.04	8.42	1766.05	413.01	349.05
290	0	1111.45	3139.47	3223.39	693.247	1266.35	1358.51	0.0171014	0.029703	0.133968	1.9815	2.529	1.863	1	1	15.66	285.26	148	369	0.91	0.355	2.92	149.93	20.9	42.7	2121.49	1330	1112	17.7	5.15	1.61	65461.3	43379.8	26507.9	1.42	5.75	5.35	37.95	14.65	53.51	10.13	23.23	11.27	26.49	6.33	7.38	14947.5	2194.51	1225.99
291	0	1270.09	3520.3	2224.82	690.076	1067.41	948.458	0.0468116	0.0686469	0.136896	6.5085	9.3585	8.8725	1	4.165	9.655	456.98	324	310	0.46	1.33	1.67	26.57	15.2	6.79	1082.61	1065	2587	0.99	2.23	3.29	80181.2	19125.3	39451.9	1.42	3.7	3.55	8.22	11.8	13.09	18.58	2	17.77	12.13	4.03	7.56	1062.01	352.13	475.33
292	0	1229.62	4234.06	4302.58	1386.56	1358.73	864.617	0.131884	0.262706	0.108346	0.003	0.786	0.3	29.825	42.6	60.54	52.56	65.6	76.9	14.25	11.1	11.3	16.77	12	51	2604	2840	2485	1.65	1.6	3.24	100443	75111.8	48583.6	0.57	0.95	4.67	115.2	186.13	211.7	16.34	24.16	23.89	17.91	11	18.69	2573.64	1681.83	1431.86
293	0	1504.69	1932.88		1011.78	2021.17		0.0663043	0.0924092		9.8325	13.869		32.91	28.13		440.68	349		9.86	7.5		8.34	18.9		1702.69	2214		2.98	7.52		132228	57472.4		1.42	0.25		27.82	36.16		16.34	19.02		12.13	6.75		8334.39	1129.34
294	0	26210.6	14565.2	25000	15428.4	3288.28	1724.45	0.460725	0.145215	0.0592972	18.744	29.6145	12.6015	27.275	4.71	51.055	148.65	94.8	170	59.83	19.6	39	323.43	17	114	2036.25	2128	1923	3.48	3.33	5.92	1049200	112569	85389.3	3.08	11.02	10.12	333.62	59.84	123.46	33.87	11.37	37	63.37	5.8	25.08	93915.2	5153.98	3653.32
295	0	16969.9	7508.1	4606.18	4057.56	2530.82	2847.55	0.161449	0.089769	0.0139092	10.359	18.96	11.517	18.62	5.74	0.22	549.3	338	209	2.41	1.77	1.36	27.47	3.15	2.67	4914.41	3403	2303	3.15	1.56	1.18	203180	50289.6	21487.4	1.84	3.68	2.2	102.21	62.34	22.83	23.13	11.37	2	27.61	9.42	5.16	3438.82	1840.94	1289.17
296	0	5356.55	3046.06	2402.68	5470.62	1286.06	933.431	0.132754	0.32043	0.427526	20.145	14.6025	14.1945	8.415	8.87	26.54	276.72	569	299	8.82	11.7	2.86	138.88	10.2	29.2	1176.42	1227	1071	5.84	2.75	2.56	129596	132530	98993.3	1.42	0.95	1.31	105.24	24.28	18.64	10.13	20.47	8.51	13.67	3.11	5.11	6647.63	1226.72	752.11
297	1	12654	12181.1	4270.33	1804.56	2668.75	4514.28	0.125435	0.0860215	0.0534407	6.5835	4.0725	10.38	55.105	44.32	21.69	111.27	98.9	99.7	100.06	29.4	35.3	2337.95	119	165	2859.59	2118	1792	2.31	1.3	2.77	134874	73187.2	92310.1	5.11	2.21	1.98	2420.07	242.33	886.7	34.89	9.61	23.89	46.48	13.57	27.4	7384.14	9418.63	5668.12
298	0	567.348	1816.14		2744.77	307.038		0.000507246	0.135484		22.7925	11.133		1.76	3.14		883.39	577		0.88	1.1		16.33	2.31		755.38	1161		1.15	0.84		81368.5	33806.3		0.57	0.7		14.21	8.64		3.03	18.97		8.77	1.73		1025.09	709.97
299	0	14683.5	5800.27		10060.9	996.488		0.236739	0.709677		18.5385	20.4615		187.56	96.21		454.86	185		4.76	0.249		45.65	2.75		4421.06	2136		2.65	0.57		154263	54031.4		3.89	0.43		142.84	25.93		12.05	4.53		16.55	10.96		761.88	357.54
300	0	692.51	3203.7		3920.28	994.092		0.00586956	0.0494624		4.722	7.7985		1	1		38.48	49.5		2.12	0.228		369.68	2.65		3076.42	1292		1.98	0.3		42332.6	29875.1		1.42	0.3		344.01	11.67		28.13	2		136.5	6.62		2343.32	547.15
301	0	2162.02	2194.99	1916.49	561.712	412.167	286.98	0.197754	0.693907	0.431918	20.5575	17.124	16.695	5.88	1	9.59	131.08	99.2	63.1	10.1	3.46	0.477	9.68	4.95	2.8	1014.99	1245	853	23.12	21.04	17.34	56299.6	26728.1	26858.4	0.57	62.92	67.05	33.57	129.02	112.97	13.66	45.4	14.84	4.72	2.94	0.33	2164.16	2608.13	1299.69
302	0	3016.81	3715.35	3442.26	7994.87	1303.14	2065.75	0.0587681	0.0107527	0.0702782	22.5975	20.916	19.197	4.855	12.255	15.985	632.73	335	236	3.45	0.668	2.83	200.92	2.65	31.9	1313.61	1371	1866	2.48	0.45	3.91	139559	22770.3	26683.2	2.25	2.33	1.53	47.55	6.8	18.53	3.03	18.97	16.66	10.51	2.45	7	9964.46	752.6	1517.57
303	0	2217.09	1150.3	1319.53	4891.74	562.654	1162.28	0.248043	0.0802867	0.137628	34.821	26.292	31.4805	1.405	3.35	10.82	174.24	80.8	56.4	1.02	1.13	1.5	22.76	2.24	1.08	760.37	884	971	1.65	1.15	1.61	85276.1	21522.3	23526.3	0.57	2.21	4	18.64	67.14	21.97	3.03	25.27	24.3	4.72	1	3.65	1636.25	351.36	240.53
304	0	1957.9	1296.11		1388.91	327.836		0.0276087	0.0114695		18.432	17.916		1	1		371.39	210		10.58	1.36		207.43	11.5		951.27	608		5.33	3.14		129324	31933.2		2.25	0.16		101.58	10.96		18.58	16.79		25.92	7.25		7855.55	841.16
305	0	8866.37	4189.99		497.201	741.678		0.0223188	0.0501792		12.2355	8.0955		24.14	36.615		723.61	694		0.97	1.15		3.69	6.01		1487.98	1549		1.9	20.35		79861.2	23736.9		0.12	89.44		17.25	66.38		15.29	23.63		32.12	15.83		6232.21	1466.31
306	0	942.199	8029.3	5304.14	3983.82	2074.44	1203.53	0.845072	0.860215	1.00878	10.7565	14.364	28.326	2.09	12.265	203.16	559.04	722	1172	19.5	8.17	3.64	947.34	479	36.8	1403.5	1630	1564	13.06	14.8	17.97	153629	74757.9	62011.8	3.11	36.8	41.34	213.6	117.93	95.02	79.44	46.81	68.06	76.64	14.04	11.83	15847.4	2986.55	1615.57
307	1	8352.23	4875.09	3694.49	18763.1	1103.42	517.779	0.00630435	0.00716846	0.00732064	43.371	83.571	71.856	22.08	25.19	101.135	224.85	114	114	44.97	12.9	4.91	3846	101	19.8	4075.3	5731	2874	6.42	5.83	5.92	182847	95866.3	31833	3.11	11.72	17.32	752144	1911.99	915.77	38.18	26.06	7.39	141.42	25.43	8.1	1552.23	435.04	219.38
308	1	5427.58	5425.62	7875.82	4831.9	1884.13	2592.45	0.517029	0.708961	0.738653	16.023	9.135	30.522	29.015	31.2	222.95	58.92	53.6	56.9	51.75	40.1	28.1	41.2	55.9	80.6	2076.29	3002	3077	31.66	38.91	17.5	351692	195813	138093	0.63	30.28	39.11	1297.98	954.15	650.62	72.53	91.12	94.7	77.41	49.79	63.48	18713.6	15313.2	22642.1
309	1	32098.4	17500	25000	30003.4	6626.37	2033.16	0.706232	0.338351	0.0980966	108.892	42.906	45.96	402.39	408.495	397.54	1038.29	245	39.5	269.71	650	497	48303.2	11470	1886	16880.7	47211	41356	545.97	26.89	18.18	4005100	900290	658432	0.12	13.82	44.03	819276	30504.2	6377.81	72.53	75.67	59.16	79.31	75.46	79.22	219533	17328	5659.83
310	0	4236.3	6358.1	4977.7	5204.65	1346.68	615.629	0.30442	0.097491	0.0841874	5.961	14.3085	7.2735	18.005	21.305	25.585	1057.15	879	436	1.06	1.61	0.347	65.48	20.2	5.95	1817.17	1260	1681	4.21	5.31	6.79	258425	48761.3	63690.7	0.12	14.51	19.28	57.79	50.21	52.65	17.86	15.6	12.06	30	12.08	3.76	2637.01	1020.07	691.27
311	0	625.284	768.192	1654.68	13603.9	635.877	1691.72	0.195652	0.204301	0.38287	36.651	24.6105	8.538	20.73	16.07	50.885	151.35	63.8	145	11.95	8.6	10.2	162.15	19.3	226	1773.55	1482	2850	1.03	4.92	7.2	194346	63940.8	75196.3	0.12	13.82	12.4	72.16	36.04	95.27	6.95	20.47	7.39	12.89	2.82	12.06	6962.52	1423.78	2112.75
312	1	4421.39	15738.3		1473.03	15738.3		0.0618841	0.610036		16.068	13.182		83.265	178.285		624.34	597		2.59	15.6		58.15	578		2255.38	20946		3.79	117.24		40579.3	1522800		0.12	86.2		39.33	1898.31		12.04	28.3		34.19	21.73		1186.53	4929.17
313	1	1185.54	8726.36	6431.11	8613.69	10026.2	2977.96	0.0197826	0.141935	0.67716	5.9745	25.341	24.9165	105.145	172.57	99.235	93.2	134	30.1	10.94	63.6	26	147.42	1517	20.7	4813.37	17705	10600	5.23	12.1	6.47	208498	213292	97513.8	0.12	25.81	15.9	1094.63	3142.34	691.3	34.17	197.97	67.43	26.71	105.03	34.27	1357.18	163478	75111.9
314	0	2304.71	13280.7	7042.91	12794.7	13432.4	1028.57	0.461449	0.609319	0.591508	21.258	46.5765	28.5525	235.485	176.025	117.86	902.57	593	222	230.29	50.9	5.66	735.11	25.8	12.7	4513.33	3616	2335	513.5	142.75	9.37	782209	261219	52297.5	1.47	13.82	10.67	362.64	60.55	31.46	116.03	38.28	34.66	111.02	38.77	10.03	52174.7	7222.93	2139.02
315	0	3099.69	6290.47	5256.84	4285.93	3522.1	2691.15	0.0967391	0.319713	0.0629575	7.1895	17.0325	22.293	49.605	22.22	21.185	614.65	597	569	60.88	7.28	6.34	506.5	47	41.8	2200.52	1954	2711	3.45	2.99	3.34	100032	92289	64424.6	0.12	0.3	0.64	317.04	61.74	50.98	38.18	15.6	18.37	73.94	13.33	11.12	6539.01	1733.02	848.03
316	0	1624.52			1719.26			0.0526087			9.0405			29.88			487.06			3.67			182.27			1745.25			2.94			99257.6			0.12			44.81			20.04			25.58			1376.76
317	0	2699.94	3165.57	5115.18	2407.89	460.162	1023.99	0.0671015	0.33405	0.0871157	107.663	87.063	118.524	38.525	52.29	196.59	73.66	92.9	111	39.78	34.1	44.5	28.41	29.2	32.6	3174.7	3242	3540	0.86	3.82	0.91	169333	51182.9	55380.8	0.12	16.83	1.2	46.9	30.44	48.99	6.95	42.23	2	31.07	10.08	9.68	3593.61	1183.71	1449.74
318	0	4861.8	14233.5	15738.3	5516.9	1572.11	1998.32	0.0905797	0.136918	0.079063	7.878	23.1615	19.5495	27.98	55.95	78.915	1211.7	880	691	50.74	48.2	32.4	600.16	60.7	42	6770.8	9615	10507	162.15	8.03	5.67	258551	272860	206903	0.12	14.86	11.97	367.34	120.03	113.9	26.06	23.63	18.37	65.61	10.9	10.92	15916.2	3213.27	3232.65
319	0	6533.98	14001.7	3920.52	5131.49	939.485	218.805	0.0902899	0.298208	0.243045	26.316	29.2335	7.737	29.185	16.675	42.915	773.88	742	258	90.02	44.9	4.13	665.64	23.3	5.77	2806.85	2277	2099	4.13	5.21	7.18	253898	83243.4	36325.5	0.12	14.98	21.89	333.64	86.38	30.96	21.97	18.45	2	34.19	4.95	5.82	36471.8	5911.8	918.05
320	1	12147.1			31528.2			0.385			15.5055			120.78			300.84			61.73			4677.43			10862			6.34			730355			2.29			279.5			17.86			19.62			15772.8
321	0	3792.67	4397.44	3322.53	805.339	486.355	607.859	0.201739	0.0845878	0.0380673	28.3635	49.671	25.998	11.59	1	17.565	832.58	640	446	7.52	2.99	1.07	73.08	31	27.4	1729.98	1248	1203	3.11	5.88	3.65	56058	35056.3	17235.8	0.12	12.65	11.23	72.16	34.4	28.08	20.04	27.57	20.88	28.92	21.17	7.44	25122.5	5012.52	2534.35
322	0	3002.55	2337.18		3417.77	736.255		0.020942	0.113262		16.893	27.1065		15.695	7.92		714.1	1066		7.07	4.3		25.97	19.9		1301.46	626		10.84	4.64		74038	35243.9		0.12	0.43		21.93	12.63		12.04	11.37		18.35	5.25		1539.28	361.66
323	0	3734.1	10142.7	2895.49	2877.78	3874.55	1878.79	0.321377	0.523297	0.0483163	28.821	59.5635	24.237	30.875	10.42	84.42	277.96	209	57.4	16.08	67.1	2.61	5927.83	2629	512	3522.41	5757	1313	313.48	4010.5	3.5	278257	642593	33210.4	0.12	29.82	6.94	1828.6	6614.36	387.44	43.41	96.97	21.65	68.02	78.52	19.11	1911.96	1012.5	772.61
324	0	4796.6	11131.5	4729	2565.61	655.34	1073.55	0.177246	0.869534	0.704246	33.6315	58.641	28.263	65.26	129.665	54.76	895.06	212	377	86.92	8.64	3.46	447.9	184	71.7	4646.64	2878	2968	6	18.34	16.01	382749	119478	27778.1	1.47	40.69	50.87	1158.34	170.83	79.53	49.41	14.32	15.49	71.99	14.23	9.09	89873.5	13488.2	2768.6
325	1	32004.1	17500	25000	6070.37	6762.89	3738.49	0.703986	0.354122	0.374085	10.9605	66.018	61.833	140.69	57.09	351.445	546.48	218	157	60.85	8.56	16.9	283.6	56.4	371	11821.6	16062	22850	9.74	2.5	4.11	4005100	675123	375714	0.12	2.46	2.12	494.61	532.15	992.53	31.93	17.91	34.66	67.62	16.28	37.39	130950	8380.46	6807.55
326	0	3285.62	3431.12	4080.57	7126.77	540.9	731.493	0.0980435	0.414337	0.0841874	15.537	16.245	6.3315	52.16	202.67	45.66	577.58	388	512	6.13	3.62	2.28	200.9	65.3	39.2	2207.39	3555	2751	4.64	5.5	2.59	274854	121696	59094	0.12	0.43	0.1	75.8	60.76	36.37	12.04	22.77	17.46	12.89	10.96	4.23	1694.18	1455.22	922.7
327	1	3528.6	15738.3	25000	18214.4	16500	15738.3	0.445217	0.873118	0.920205	36.561	150	45.12	35.36	46.33	199.035	929.89	254	159	57.28	91.8	109	288.83	970	1427	3374.85	12072	11875	24.19	22.07	35.1	4005100	807987	1100000	0.12	22.36	4.71	79.34	152.86	189.02	28.18	64.11	87.02	48.1	55.31	70.64	22107.3	10612.4	6416.48
328	0	19436.7	7490.03	7679.05	4445.18	346.82	527.501	0.0630435	0.115412	0.0666179	84.1995	129	74.6775	85.45	153.97	27.49	844.16	391	427	14.53	23.8	6.3	156.95	22.1	29.1	4986.29	3404	3342	1.38	1.05	2.14	555483	102546	51857.8	1.05	0.95	0.3	160.58	148.63	101.25	17.86	18.97	31.62	26.71	13.48	16.83	7630.35	517.33	387.33
329	1	31911.3	17500	20000	2022.16	633.783	1758.99	0.0504348	0.278853	0.415813	11.664	13.191	2.2425	250.62	18.27	335.285	379.03	34.9	36.3	33.18	1.12	1.91	6022.04	112	450	7380.1	6279	8775	13.91	8.46	13.41	243732	110258	344949	0.12	0.43	5.08	1054.43	86.84	160.7	29.49	2	16.51	84.93	23.22	19.38	219533	29242.4	27469.2
330	1	4651.17	5860.25	6850.02	15365	12430.4	13814	0.0415942	0.101075	0.144217	33.726	69.0315	54.8055	43.04	256.57	99.725	2080.49	1686	1886	6.11	2.93	1.61	62.71	5.3	7.62	8435.73	7145	7938	2.25	4.44	3.04	91546.3	33618.8	21426.1	1.05	11.25	7.68	217.68	43.9	31.09	30.74	19.98	16.51	30	9.36	8.33	20634.9	2918.14	2441.85
331	0	1152.71	2671.21		2546.61	550.904		0.0436232	0.0200717		96.729	72.0075		0.445	64.26		371.78	754		50.49	8.6		16.8	14.3		1152.81	1949		7.02	3.28		302181	84132.2		1.47	2.46		81.47	25.68		17.86	19.98		24.43	5.73		3801.03	1106.8
332	0	1224.67	887.805	2728.47	1285.49	2420.76	1549.74	0.0196377	0.0609319	0.010981	5.049	10.488	15.6465	1	1	24.05	536.17	273	383	18.85	16.8	1.86	1105.06	18.2	16.2	1470.5	1642	1204	12.8	24.1	2.14	105076	46000.4	7700.99	0.2	3.43	0.28	121.27	37.22	14.02	17.86	19.98	8.92	31.07	8.7	6.93	20594.4	1390.44	550.6
333	0	1456.52	2171.13	1992.84	481.458	307.361	772.635	0.252826	0.26595	0.204978	13.0095	28.236	31.575	1	1	15.835	286.88	241	159	1.7	0.214	0.114	20.79	3.26	5.46	1080.19	625	1006	5.15	3.38	4.19	66689.2	28254.6	12035.5	0.12	9.85	2.12	43.11	21.27	15.89	21.97	38	18.37	21.47	3.7	9.31	10380.8	1937.64	824.54
[truncated: 9 more columns]

## Sheet: Fig 3-4; Sup Fig 2 (log)
subject#	Dxcoded (P=0, S=1, A=2, O=3)	Age (y)	Immunosuppresed	PF initial	d7 ARDS resolved=0, mild=1, mod=2, sev=3	modsd7	PICU Death	ANG2 DAY 0 (LOG)	ANG2 DAY 3 (LOG)	ANG2 DAY 7 (LOG)	RAGE DAY 0 (LOG)	RAGE DAY 3 (LOG)	RAGE DAY 7 (LOG)	NUCL DAY 0 (LOG)	NUCL DAY 3 (LOG)	NUCL DAY 7 (LOG)	SPD DAY 0 (LOG)	SPD DAY 3 (LOG)	SPD DAY 7 (LOG)	P3NP DAY 0 (LOG)	P3NP DAY 3 (LOG)	P3NP DAY 7 (LOG)	CCL22 DAY 0 (LOG)	CCL22 DAY 3 (LOG)	CCL22 DAY 7 (LOG)	CCL7 DAY 0 (LOG)	CCL7 DAY 3 (LOG)	CCL7 DAY 7 (LOG)	IL6 DAY 0 (LOG)	IL6 DAY 3 (LOG)	IL6 DAY 7 (LOG)	TNFR1 DAY 0 (LOG)	TNFR1 DAY 3 (LOG)	TNFR1 DAY 7 (LOG)	GZMB DAY 0 (LOG)	GZMB DAY 3 (LOG)	GZMB DAY 7 (LOG)	HSP DAY 0 (LOG)	HSP DAY 3 (LOG)	HSP DAY 7 (LOG)	IL1A DAY 0 (LOG)	IL1A DAY 3 (LOG)	IL1A DAY 7 (LOG)	IL8 DAY 0 (LOG)	IL8 DAY 3 (LOG)	IL8 DAY 7 (LOG)	MIP1A DAY 0 (LOG)	MIP1A DAY 3 (LOG)	MIP1A DAY 7 (LOG)
55	1	16.3	0	138			0	9.28334	8.59939		8.01923	6.65585		0.22167	0.0807552		2.77717	3.75413		3.03231	3.87453		5.40601	6.35905		1.23256	0.512824		4.82165	3.38371		8.01405	8.43647		2.19944	1.8901		11.9164	11.8972		0.113329	0.741937		4.16278	3.38777		3.46979	2.98921
56	1	17.5	0	84	0	0	0	9.01242	8.52135	8.02457	7.83392	6.90832	6.60197	0.1207	0.056802	0.0121127	3.77327	4.05088	2.66417	1.87257	3.77963	2.23698	5.65231	5.47734	4.63327	2.28238	1.43746	0.662688	5.2279	4.58006	1.05431	8.31506	8.26175	7.35081	1.56025	1.23256	0.741937	11.2345	11.0453	10.8654	0.113329	1.23256	1.0438	4.40073	4.00022	2.76254	4.74823	4.87695	2.87864
57	0	8.6	1	245	2	0	1	9.39724	9.23127	8.53997	8.21313	8.14898	6.73746	0.368695	0.160343	0.286606	4.27789	4.20288	4.84419	5.12355	5.19659	4.63123	7.05548	6.72494	6.9293	3.83168	4.19404	3.1381	5.11823	5.9222	6.64797	8.61196	8.78785	7.95425	4.24835	4.46188	3.5619	12.3571	12.3057	11.3328	1.5433	2.65746	3.05824	4.66974	4.77963	4.27207	4.42137	3.8664	3.72401
58	3	1.3	0	93			1	9.9056			9.67371			0.658919			2.72595			3.76873			8.50964			3.74715			8.64372			8.95698			3.78805			14.4736			0.113329			7.27768			4.24563
59	1	3.3	1	150	0	1	0	9.39417	9.59904	8.46631	8.53176	7.12653	6.72253	0.449017	0.238001	0.153229	1.66042	1.6924	1.93535	2.72031	4.38002	2.49114	8.99312	10.3308	8.32416	2.90581	1.87487	0.832909	4.19041	4.59229	1.71199	9.27689	8.85984	7.87519	4.75566	4.0376	3.43108	16.6019	11.7004	10.9324	4.41788	4.77085	4.41932	6.06132	5.26414	4.72748	5.24376	4.73453	4.31107
60	0	6.8	1	48	2	1	0	9.86137	10.0023	9.53599	6.7597	7.63701	6.05299	0.0492407	0.139483	0.486004	2.01103	1.58371	3.6542	3.84513	5.32814	3.97706	6.0046	5.30584	5.19162	6.02396	6.04576	4.90468	12.4444	9.90559	7.58488	8.20896	9.03805	8.49676	5.15184	6.3367	2.98971	13.2073	12.6945	12.0931	1.28093	0.841567	4.04568	11.5609	10.0105	6.96661	4.97425	4.85468	4.61185
61	0	16.9	0	145	2	0	0	8.6043	7.91533	7.3118	7.14	6.31132	6.39345	0.225034	0.194366	0.100186	2.81544	3.04214	3.61529	0.693147	3.11596	0.693147	6.07867	5.52174	5.46903	2.45873	1.74571	1.39377	4.34989	2.96939	1.51951	6.70963	6.63562	6.61095	0.982078	0.741937	0.788457	11.2523	10.5713	10.0853	0.113329	0.792992	1.0438	3.79008	3.0121	2.80397	2.76632	2.51931	3.35236
62	3	8	0	43	0	0	0	8.91998	8.05545	7.70816	7.84044	6.61266	6.13272	0.154601	0.228404	0.148296	2.91966	3.7693	2.52072	2.0656	3.29732	0.693147	6.50689	6.55205	6.04339	1.78842	0.947789	0.683097	4.60757	2.62249	1.83418	7.3601	7.11683	6.53962	1.38879	1.22083	0.95935	11.9926	10.9963	10.8115	0.113329	0.625938	0.262364	4.48875	2.81	2.10657	2.76632	2.5749	3.08877
63	1	6.8	0	69	0	0	0	8.98643	8.35269	7.96791	8.57272	7.16794	5.84697	0.405114	0.217568	0.172718	1.16705	1.87648	0.804689	3.1768	4.19426	2.58135	7.70649	5.9585	5.81147	6.47358	2.67	1.075	11.0751	4.46315	3.09648	8.29657	7.80795	7.39708	6.74801	2.03601	1.25276	13.2026	11.2395	10.5969	0.113329	1.76815	1.64094	7.90665	4.11513	3.16336	4.59279	2.67069	3.18635
64	2	6.3	0	262			1	8.00147			8.81698			0.400898			2.21893			1.89612			6.40414			2.1702			4.7808			8.24352			2.65395			13.1522			0.113329			5.30743			2.76632
65	1	4.3	1	286			0	9.90479	7.81645		7.61653	6.24183		0.0412005	0.309014		2.35176	2.85636		4.099	4.53244		4.36995	4.77179		5.45954	1.23547		9.05462	5.66035		8.17982	7.71535		2.83439	2.44061		12.139	10.1779		0.113329	3.87432		9.57573	4.92943		6.20978	2.67069
66	1	4.1	0	288	1	0	0	9.52108	9.1131	8.97095	6.67237	6.18907	7.112	0.361396	0.325106	0.236389	2.22867	2.79511	2.89392	3.61483	4.03892	3.62087	6.11799	6.22814	6.40554	1.32176	0.392042	0.157004	5.39021	3.67478	3.44745	8.16579	7.54916	7.69294	6.28013	4.61145	3.67224	12.6615	11.5645	11.6579	0.113329	0.500775	0.14842	4.03247	4.11594	4.0985	4.42137	3.70844	4.46958
67	2	15.2	0	52	2	0	0	9.44882	8.38973	7.85675	8.69709	7.09926	6.76126	0.282939	0.200217	0.203014	3.20723	3.71559	3.77914	3.0419	3.97058	0.672944	6.72482	6.06017	6.28721	2.54788	1.59736	1.08519	5.12432	4.5864	3.40652	7.59886	7.21366	7.07023	4.33964	2.6152	1.30833	12.6287	11.6336	10.8537	1.28093	1.71019	0.667829	4.27416	4.93799	3.67123	4.64218	4.86353	3.50766
68	2	12.9	0	72	2	0	0	8.42238	7.58209	7.85611	9.17346	7.18062	7.24389	0.240862	0.480726	0.315255	2.80069	3.22187	2.87886	0.076961	3.48722	2.718	6.71392	5.59173	5.91285	1.35841	0.989541	1.09861	5.82615	1.46787	4.38764	7.34321	7.54612	7.53132	3.26652	3.56417	3.93691	12.3798	11.1865	11.2737	0.113329	5.1217	5.05612	4.6688	5.43812	5.48914	4.64871	3.76259	3.42459
69	3	1.6	1	126	0	0	0	9.3285	8.65097	8.9174	9.09023	7.304	6.01491	0.128128	0.372374	0.272122	4.11654	4.7715	4.70659	2.87469	3.78396	2.718	6.52292	5.82818	4.87122	1.78171	1.04732	0.336472	5.77381	2.64048	1.72098	7.39661	7.02133	6.74913	1.51951	2.39151	2.20607	12.3011	11.1941	10.5287	0.113329	3.56473	3.60169	4.18768	4.24205	4.22318	2.76632	2.82138	2.63333
70	1	14.4	1	67	0	1	0	9.72685	10.0081	10.0213	9.06365	7.35059	6.69754	0.601825	0.280888	0.425583	1.97088	3.6776	3.96684	2.08505	5.61309	5.00522	4.33755	5.20774	4.25135	5.7463	6.70244	5.32306	11.3553	10.6016	6.72706	9.45091	10.0319	10.0723	4.72197	2.54866	2.56187	14.2578	12.9584	12.6047	3.3485	3.40086	3.33861	11.5609	10.2557	6.56639	7.29056	5.87631	4.91625
71	0	17.3	0	198	2	0	1	8.5001	7.55685	8.12273	9.60986	6.49721	7.22102	0.190003	0.446658	0.177294	2.81562	2.894	2.2766	0.693147	3.33595	2.6163	6.84511	6.51924	6.43125	3.33968	2.22678	1.02962	10.8283	4.37777	4.12423	8.02895	7.92919	7.61854	3.18428	2.55568	2.52011	12.9291	11.7976	11.498	0.113329	3.34003	3.28877	7.6769	4.53528	4.39222	4.00314	2.88368	2.63333
72	1	4.6	1	150	1	1	0	9.92744	9.73912	9.90354	6.91835	6.72059	7.30355	0.0482392	0.129514	0.0994046	3.27692	3.19483	3.45945	4.21139	5.61592	5.08914	5.17903	5.42526	5.04465	5.33994	5.97959	5.28746	9.79166	9.54467	7.00669	9.52272	9.67045	9.07378	4.07363	4.24075	3.4648	11.4194	11.2945	11.493	0.113329	2.21703	2.09679	8.9849	8.39543	7.95634	5.46658	4.5418	4.22742
73	0	0.8	0	165	1	0	0	7.67492	7.67089	8.65946	5.61848	5.51626	5.01579	0.0720027	0.0343291	0.0680951	3.12338	2.65535	2.50895	0.693147	3.72702	2.43755	5.56998	5.58391	5.17321	1.4422	1.49739	1.54116	2.45014	1.59331	1.95869	7.40454	7.37818	7.10316	0.582216	0.71784	0.832909	10.7841	10.811	11.087	0.113329	0.182322	0.262364	3.23199	3.47445	3.40386	2.76632	2.21047	2.63333
74	0	0.4	0	206	2	0	0	8.58439	8.69732	8.79796	6.56151	6.6338	7.51462	0.125349	0.199049	0.0791287	2.59238	2.63124	2.45066	3.60699	4.50651	4.33768	7.34626	7.4898	7.63977	1.15688	1.075	0.779325	4.53528	4.3386	3.01945	7.3465	7.39812	7.12979	1.86253	1.9036	1.77834	10.8905	10.4881	11.0596	0.113329	1.23256	0.530628	3.29064	3.2064	3.30064	4.87122	3.87577	3.92197
75	2	1.2	0	99			1	9.91745	9.13843		8.52501	7.3675		0.466317	0.589607		2.53091	3.50071		3.84246	4.1854		7.91817	6.82435		2.76064	1.94448		4.68417	3.34604		8.15006	8.31874		3.53602	3.21084		14.0718	12.1865		4.4094	4.56038		6.0706	5.17134		5.10388	4.08244
76	1	0.5	1	283			1	10.0065	9.95628		7.96448	7.97689		0.641356	0.616514		1.52801	1.57877		4.4733	4.14741		5.76932	5.83735		2.75621	2.09063		6.04659	6.0643		8.66269	8.37867		5.80583	3.9765		11.7899	9.24352		0.113329	2.37304		5.84551	5.05274		4.36195	3.05683
77	1	16.1	0	288	0	0	0	9.09863	8.97899	9.90354	6.13273	5.46695	7.04016	0.0824288	0.325106	0.381155	1.34963	2.22349	2.25339	1.6477	4.24992	4.09343	5.83691	6.163	6.76327	3.57206	2.85934	2.23431	9.05887	7.46184	6.64729	8.15841	8.01811	8.2174	2.24496	2.31254	3.42622	10.9313	11.5173	10.8884	0.285179	1.98787	2.67965	7.00776	4.889	5.08809	2.07065	3.11662	2.72916
78	0	1.3	0	217	0	0	0	7.87958	7.38868	7.87616	7.08157	7.22429	6.9295	0.327261	0.378739	0.228986	2.06515	2.28823	1.83665	0.585005	3.53296	1.6419	6.51997	6.19463	6.07858	1.17248	0.457425	0.262364	1.34807	1.53471	1.23547	6.95372	7.36856	6.87495	0.824175	1.42552	1.36098	10.5511	10.5777	9.7958	0.285179	2.19277	2.14007	2.18155	2.86562	2.70002	2.76632	3.24999	2.99423
79	1	0.8	0	237	1	0	0	8.97183	8.64286	9.0599	6.29953	5.87584	6.39875	0.272032	0.376296	0.315209	2.22883	2.81085	2.93141	3.0042	4.06954	3.89325	6.37875	6.02862	6.49899	2.9523	0.985817	0.887891	6.64075	5.26274	3.34709	8.59319	8.09951	7.61973	1.87794	2.69733	1.6771	11.5901	11.4203	11.6172	1.57898	1.01523	0.14842	5.27536	4.20708	3.30064	3.30322	3.38031	2.3618
80	0	16.7	0	230	0	0	0	9.87744	8.76948	9.03236	7.04978	6.49108	6.89342	0.315249	0.259124	0.046412	3.29787	2.86434	2.40758	3.48093	4.40952	3.80343	5.98058	6.77073	6.41282	1.48161	1.10856	0.982078	5.21221	4.96124	4.23048	8.65867	8.07429	7.87948	1.85473	1.40364	1.40854	11.8472	11.6113	11.7578	0.285179	0.431782	0.530628	4.11333	4.05439	4.28593	3.54125	3.3189	3.48799
81	0	17	0	257	1	1	0	8.86327	7.39287	7.72303	7.81672	6.18193	7.52704	0.227688	0.347006	0.1101	2.0579	2.42776	1.84023	3.34533	2.36744	0.693147	5.62611	5.11379	5.55787	2.61885	0.774727	0.693147	4.62634	2.33408	3.98285	7.73326	7.32583	7.92061	2.15408	1.02604	1.22671	11.6695	10.6781	10.9473	0.285179	1.23256	0.996949	3.82319	3.38065	3.09874	3.06898	3.15316	3.50766
82	1	6.8	1	242	0	0	1	9.89103	10.3951	9.77001	7.55339	9.21809	8.44848	0.66053	0.555023	0.58629	2.36819	2.69736	2.67145	5.31027	5.88321	5.35694	6.48162	6.81237	4.88303	5.34711	5.19229	2.37769	9.16059	9.08772	7.85745	8.52691	9.17242	9.5009	8.82786	7.55873	4.51983	14.6175	13.6431	13.4954	0.559616	2.24071	0.262364	8.06704	8.74968	7.97641	6.24549	5.31404	4.13405
83	2	7.3	0	122	1	0	0	8.81735	8.36732	8.64695	8.72662	6.696	5.74477	0.0365894	0.461144	0.572539	3.25529	4.47443	4.33487	1.58821	4.32499	3.4863	6.76173	6.71361	6.43112	2.76191	2.8088	1.11841	6.9044	4.57275	3.07177	7.21629	7.48262	7.24955	1.31641	1.80336	1.92132	12.0929	12.6252	12.0856	0.285179	0.683097	0.900161	6.18596	4.94385	3.40552	3.1847	2.75111	2.63333
84	2	12.2	0	123	1	0	0	8.61771	8.50614	8.62844	8.89797	7.2524	6.21576	0.150595	0.32356	0.293012	3.9707	3.7875	3.59502	1.66582	3.57066	0.482426	6.67011	6.92854	6.87172	1.75958	1.06126	0.71784	3.60414	3.55535	2.52252	6.91954	7.02465	7.03336	1.92132	3.41148	3.24649	11.4663	10.788	10.5937	0.285179	4.72304	4.60237	3.47414	4.66183	4.46245	3.71844	3.26461	3.12983
85	0	9.9	0	97	1	0	0	7.63135	7.4952	8.04578	7.52011	7.2461	6.31272	0.101315	0.100287	0.576996	1.99136	2.20398	2.1513	0.503801	4.16029	1.20447	6.14674	6.2691	5.29044	2.41681	1.94734	0.97456	4.25774	4.99721	1.99198	7.10073	7.81278	7.37438	2.14593	2.15524	1.72988	11.4539	11.4792	10.8444	0.285179	0.357674	2.94339	3.99028	4.07499	4.38377	2.54475	3.15316	4.07889
86	0	5.3	0	95	0	0	0	7.4804	7.2558	7.88888	6.72282	7.61312	6.97261	0.0890796	0.0879613	0.0561902	2.13706	2.66176	2.03444	0.0049875	3.47072	0.693147	5.63014	5.95324	5.34673	0.854415	0.461846	0.378436	1.59534	3.58629	2.16791	6.73943	7.32383	6.77234	0.609765	1.08856	0.512824	9.75837	10.0373	9.53719	0.285179	0.357674	0.262364	1.8197	2.91344	1.91986	2.07065	3.18759	2.3618
87	2	17.4	0	247			1	9.60855			6.66752			0.235898			2.1228			0.854415			6.23078			1.01523			4.96382			7.40221			1.60543			11.0005			0.285179			2.83908			2.07065
88	2	4.1	0	87	0	0	0	9.32092	8.2147	8.30963	8.40591	7.50882	7.03377	0.135341	0.197296	0.106548	2.54455	2.96305	1.54062	1.65537	2.92236	1.99606	6.30963	5.89715	6.7715	3.32647	0.595534	0.832909	2.0149	2.02419	3.74573	6.98348	6.68461	6.76246	1.56025	1.35841	1.95586	10.119	10.3295	9.7958	0.285179	2.14242	1.85003	2.63691	3.24298	3.30432	3.74903	1.7156	2.13653
89	1	11.4	0	120	1	0	0	8.59943	8.458	8.69647	8.17219	7.43907	6.25163	0.274395	0.131391	0.181926	3.04264	3.19863	3.42802	3.81991	4.48661	2.89564	5.10558	5.50533	6.31882	1.94448	2.0931	1.72811	4.79132	5.62762	3.12016	8.45348	8.1374	7.72412	1.80665	2.23644	1.19695	11.3679	11.4007	11.1745	0.285179	0.357674	0.996949	3.94139	4.07584	3.34003	3.75864	3.42459	3.04357
90	0	0.6	0	65	3	0	0	9.53104	8.65838	9.17071	8.56259	7.67069	6.50487	0.279105	0.162768	0.0835083	2.38241	3.36374	3.28695	3.09535	4.03866	2.6557	6.78697	7.27863	6.72428	1.14103	1.6771	0.647103	3.59676	5.32788	2.22138	7.4044	7.55276	7.11878	1.075	1.83258	2.0656	10.9815	10.8663	10.2644	0.285179	1.51293	1.24127	3.76908	4.07312	3.10772	3.06898	3.03543	2.87864
91	1	13.2	0	288			0	8.12882	7.67185		8.07809	7.48088		0.157694	0.0343291		2.38089	3.07966		3.07708	3.38541		6.20879	6.91968		0.982078	0.698135		4.19344	3.36037		7.99276	8.27308		1.85473	1.28371		11.0603	10.8824		0.285179	0.741937		3.69734	2.89093		2.07065	2.98921
92	1	5.2	1	205	2	0	0	9.91121	9.15624	8.36655	7.19771	6.11848	6.91153	0.695215	0.109273	0.687191	1.4858	2.57059	2.48699	4.4834	3.5512	3.86838	4.04882	4.12066	4.02446	2.66862	2.5416	1.27815	10.3104	5.8522	3.38912	8.09883	8.50755	7.78231	0.756122	1.20597	1.6771	14.3016	12.0437	11.717	0.559616	2.37304	2.81361	8.92108	6.89859	4.52135	2.07065	2.09186	1.71019
93	0	0.8	0	197			0	8.10482	6.66446		6.2974	6.28902		0.141651	0.20313		2.76042	2.90827		2.14768	2.47738		5.85836	5.29331		0.966984	0.182322		1.9373	1.00063		7.33371	7.28551		0.996949	1.25846		10.5022	10.2135		0.285179	1.46094		2.27109	2.38509		2.54475	3.58102
94	0	4	0	123	1	0	0	7.23072	6.67748	6.76175	7.993	6.08748	5.38986	0.0757334	0.0350176	0.0281049	2.30678	2.62278	2.04653	0.693147	0.693147	0.693147	4.77026	4.60016	4.2035	2.87074	1.46787	0.693147	3.01798	2.12942	1.1474	7.10222	6.71538	6.50474	3.9375	1.54756	0.371564	11.2981	9.94372	9.49043	0.285179	0.932164	0.996949	3.8963	2.98163	2.15176	2.07065	3.03543	3.26843
95	3	6.6	0	281	0	0	0	7.72804	7.16752	7.50601	7.35547	5.76615	5.32125	0.216913	0.453474	0.192431	3.83967	3.23978	3.00717	0.693147	1.46672	0.693147	6.70719	6.00635	5.5356	1.51951	0.300105	0.285179	6.81403	2.26384	2.39243	7.08588	6.90876	6.6736	1.56025	2.48073	1.77834	11.8315	11.2199	10.1248	0.285179	3.72183	2.38416	4.49133	4.17608	2.71271	3.1847	3.24999	3.7894
96	0	1.5	0	115	1	0	0	8.36177	8.45242	8.9814	9.09657	7.14858	7.29165	0.0425596	0.0308796	0.14289	3.98895	4.20874	3.25297	2.21648	2.97502	3.46308	5.90069	6.32972	6.94505	3.97631	3.03975	0.867101	3.61362	4.30406	2.63189	7.69053	8.01467	8.03333	3.26576	2.51527	2.35707	12.5052	11.1171	10.6331	0.285179	0.182322	0.262364	4.15966	3.77712	2.80397	2.07065	2.75111	2.72916
97	1	17.3	0	141	0	0	0	10	10.0198	9.60007	6.05797	6.10024	6.00265	0.006192	0.0294965	0.201534	0.262364	0.493171	0.0029955	3.69138	3.03303	3.29916	6.35831	5.78996	5.73334	5.24016	2.96527	1.56444	8.6198	5.1985	5.18739	8.6982	8.49556	8.13652	2.79789	2.15524	1.72988	11.952	11.1964	11.167	0.285179	0.565314	0.996949	7.00136	5.57663	4.45586	4.59239	4.15403	3.29806
98	0	1.9	0	63	2	0	0	10	9.11901	9.13217	7.8505	6.14752	5.90751	0.168248	0.320978	0.159228	3.06626	3.09179	4.08709	3.61523	3.9546	2.90581	7.3796	6.24804	5.9428	4.58527	3.37074	2.10291	8.63461	4.3631	2.89037	8.74591	8.17836	7.49053	6.43713	3.15828	0.832909	12.5591	11.0864	10.6255	0.285179	0.565314	0.262364	6.56353	4.37651	3.87536	4.10759	3.52194	3.42459
99	0	6.5	0	286			0	7.38266	6.48844		6.62137	6.26889		0.0225189	0.0615047		3.26272	3.24774		0.693147	0.693147		6.02797	5.86079		1.6525	0.64658		3.78374	2.04769		6.23592	6.51915		0.824175	0.845868		10.5478	10.4243		0.285179	0.625938		3.43656	3.58269		2.07065	2.98921
100	0	1.8	0	251			0	8.24865	7.61428		6.63378	6.48166		0.0184621	0.0641821		3.07738	3.00553		2.91912	2.77789		7.0732	6.85856		0.951658	0.837248		2.68444	2.32728		6.57397	6.72863		1.70475	2.00013		9.6683	9.89332		0.285179	2.72524		2.89037	4.33585		2.54475	2.30658
101	0	14.8	0	293	0	0	0	7.3986	7.57428	7.78753	8.9235	7.66057	7.43175	0.0315869	0.0357056	0.0288744	2.29066	2.702	2.63049	2.35042	3.12391	2.71105	5.63071	6.46303	6.89972	3.34145	2.58022	0.95935	2.59675	3.64545	2.81541	7.38413	7.92985	7.4725	1.42792	1.24703	0.879627	11.7139	10.8663	9.87296	0.285179	1.76815	1.4884	3.62807	3.92652	3.11618	2.07065	2.85359	2.3618
102	0	5.4	0	292	1	0	0	9.65997	9.57962	9.66391	8.02474	9.44304	6.98267	0.0786083	0.13264	0.0172689	2.87447	4.18116	3.86605	3.31854	3.51363	2.88144	6.69409	6.57786	6.9976	3.94565	5.15906	2.97041	3.8245	6.7334	4.66344	7.57845	8.09621	7.6834	2.19722	2.79116	1.72988	11.7049	11.7047	10.3275	0.285179	0.741937	0.14842	4.53614	5.55606	3.92237	2.07065	3.17053	2.44408
103	0	1	0	188	0	0	0	8.26566	7.74629	8.7202	7.51582	6.37085	8.22527	0.0514486	0.0541047	0.0842363	1.41585	1.29569	1.43497	2.37816	3.35411	3.70598	6.0481	6.5582	7.15929	2.66723	0.920283	1.12168	2.34277	2.00553	3.36384	6.97898	7.0282	7.40123	1.87794	1.34547	1.335	10.0762	9.32427	10.1185	0.285179	1.35325	0.900161	3.31709	3.316	2.59077	2.91289	3.27865	2.87864
104	0	10.1	0	125	2	0	0	8.33283	9.52324	9.79089	9.59699	6.02813	5.98523	0.283793	0.172516	0.389235	4.80267	3.58588	3.17785	2.30807	3.4746	3.64949	5.78204	6.02345	6.22059	3.5476	2.18493	1.97408	4.92493	4.2669	3.90801	7.14544	7.42118	7.84971	3.42296	1.67523	1.62137	11.9293	10.3051	11.0061	0.285179	0.625938	0.0953102	4.80492	3.77941	4.15041	2.91289	3.03543	3.10459
105	2	16.1	0	198			0	9.72925	8.4551		7.47702	6.99841		0.0602592	0.0031596		2.78803	3.82955		3.29528	2.09433		5.76494	5.92959		3.92177	1.17866		6.88593	3.86283		8.88897	7.46049		3.39685	0.765468		11.7393	11.7643		0.285179	0.625938		5.23532	4.07312		3.43785	2.5749
106	0	4.4	0	237			0	8.02435	9.03928		7.27157	6.29062		0.0143887	0.0110151		0.617885	2.01624		0.837248	2.47401		7.09426	7.29098		1.13783	0.504405		6.66394	3.20275		7.40069	7.74889		1.1474	1.27257		10.6829	10.3275		0.285179	0.500775		3.58768	2.49403		2.54475	2.78748
107	0	5.8	0	217			0	8.48169	7.11272		7.42694	5.81503		0.106912	0.0471312		3.48782	2.46606		0.332894	0.108854		6.66249	5.20949		1.59127	0.163818		3.82799	0.95935		6.9105	6.70319		2.62031	1.62334		10.5228	9.86629		0.285179	2.44235		2.82197	2.97144		2.07065	2.88368
108	0	4.3	0	63			0	8.09462	7.58753		8.13378	8.14411		0.0602592	0.0964603		3.49066	3.57962		1.82132	2.93439		5.69823	5.92959		2.64333	1.49065		2.5416	1.53471		7.7484	7.72577		1.64866	1.25846		11.6959	11.7593		0.285179	0.741937		3.13114	2.95595		2.07065	2.09186
109	0	1.6	0	130	0	1	0	9.98591	9.2142	9.46533	7.70701	6.55646	6.36645	0.320522	0.146891	0.252018	2.94428	3.28616	3.00553	3.38337	3.96982	3.37331	6.53095	6.08222	5.64897	3.29398	2.37862	1.88858	6.88902	2.91777	3.81551	8.57196	8.30968	8.29854	1.27815	0.845868	1.20297	12.4252	12.5981	11.3636	0.285179	0.500775	0.482426	5.18828	4.10429	4.26662	3.11084	2.82138	2.89646
110	0	1.2	0	175	0	0	0	9.19158	8.70074	8.42052	6.21987	6.14392	5.80192	0.353019	0.533973	0.364797	3.51447	3.47192	2.66803	1.55814	3.13179	2.76064	6.13742	6.47235	6.74993	0.854415	1.05082	0.484276	3.09558	2.84491	1.56653	7.31807	7.7977	7.46164	1.69194	2.67208	2.63189	10.1672	10.85	11.3955	0.285179	3.67782	3.57122	3.48339	4.37223	6.03165	3.30322	4.11333	3.14545
111	1	0.3	0	56	1	0	0	8.78721	8.38527	8.85024	6.98696	5.91712	5.88405	0.0849237	0.0613689	0.0791287	1.49795	2.32966	2.07669	4.4204	4.32506	5.18142	6.46073	5.52146	5.65599	3.09693	0.802002	0.751416	5.38614	1.7156	1.8453	8.37326	7.87246	8.03916	1.42792	1.08856	1.47018	11.7366	10.5076	12.0526	0.285179	2.00283	1.7613	5.25687	3.71479	3.71698	3.02286	2.62467	2.89646
112	2	3.9	1	210	2	0	0	9.40424	8.82336	9.30008	7.25725	6.53352	6.41795	0	0.0456206	0.281129	3.42816	3.44787	2.89583	4.46803	4.21804	4.89429	5.08673	5.11199	5.55683	3.84993	3.02529	2.66026	6.61053	7.18614	4.81218	8.18951	8.32385	7.96276	1.59127	2.19611	3.10906	11.2126	11.2712	11.2184	0.285179	2.18042	2.32239	7.59262	7.17264	5.29376	3.87702	3.8373	2.95699
113	0	5.5	0	104	2	0	0	9.33079	8.34193	8.20831	7.50909	5.88241	5.57665	0.0388597	0.0188093	0.0950942	3.97279	4.09043	3.26134	2.23377	3.01847	0.693147	6.39673	6.47389	6.86693	5.71893	3.81331	1.21491	4.72827	3.60821	2.28034	7.58959	7.08506	7.15149	1.6771	1.94305	1.10526	11.4245	10.1896	11.0411	0.285179	0.357674	0.620576	5.27362	3.41016	3.1381	2.07065	2.5749	1.53471
114	0	3.8	0	276	0	0	0	10.2592	10.3871	10.0213	8.60398	6.92589	6.84423	0.543245	0.511458	0.210555	2.85411	3.13055	2.9241	3.05612	4.0727	4.23084	6.22025	5.91889	6.1717	4.48998	2.36931	1.67335	6.37839	5.80212	5.63835	9.23013	9.786	9.64362	2.75493	2.22678	1.86872	13.1402	12.7944	11.9576	0.285179	0.841567	0.0953102	6.45976	5.83417	5.61141	3.82994	3.03543	2.36274
115	0	0.8	0	125	0	0	0	8.57486	7.41061	7.71082	9.20242	6.16483	7.03457	0.0020833	0.0486395	0.124884	3.67544	3.19366	2.91756	3.09919	2.71602	3.19376	6.19864	6.18208	6.27288	4.53443	1.38379	1.92716	2.66166	1.23256	5.50533	7.14934	6.97635	7.93952	4.40745	1.56862	1.34547	12.7935	10.2534	11.0175	0.285179	1.51293	1.90657	4.3038	3.2064	4.95632	2.91289	2.93916	3.10459
116	0	0.5	0	92	2	0	0	10.1718	9.43028	8.9026	8.81517	7.53619	5.77638	0.153406	0.0047356	0.0849639	1.77402	2.83315	2.24945	3.78248	4.07525	4.03256	6.90467	6.75809	5.98394	4.54744	3.21888	0.555034	7.56052	4.2312	2.10047	9.06734	8.91731	7.78697	6.65702	5.64343	1.53687	12.3072	11.1525	10.356	0.285179	1.09192	0.951658	6.0063	4.492	2.5471	4.49491	3.70204	2.52653
117	3	4	0	78			1	8.55865	9.30755		9.81086	7.15826		0.301918	0.507656		2.50736	2.6002		1.06126	2.96269		7.3702	6.53524		2.08567	1.73695		6.62242	4.66344		6.76892	7.06305		2.41323	2.74406		12.8699	12.1394		0.285179	3.9524		5.65221	4.50491		3.35271	2.5749
118	1	14.5	0	88	2	0	1	9.83363	8.84944	9.66391	7.37779	6.21096	6.17189	0.159647	0.13175	0.248319	2.39944	3.47364	2.5183	2.71237	3.29064	4.269	5.7629	5.33272	5.20949	4.86144	2.83321	2.44235	7.49744	5.65599	5.84064	8.89087	9.27491	8.92798	3.63548	2.72261	3.04452	11.9274	11.3268	11.1798	0.285179	3.75373	4.29701	5.21852	5.3529	5.96265	3.57122	3.55649	4.0816
119	0	2.2	0	197	1	1	0	7.986	7.93364	8.70031	7.1979	7.89218	6.20263	0.033832	0.0250013	0.0979699	0.794575	1.37004	0.890768	2.36837	1.66108	1.55814	6.05688	5.35186	6.07074	2.49238	1.81645	0.797507	1.9947	2.0464	1.68825	7.06714	6.89061	7.19893	2.32141	1.20597	0.95935	11.1962	10.4289	10.2261	0.285179	1.60543	0.854415	2.882	2.91885	2.78501	2.66931	3.24999	2.6483
120	1	0.4	0	146	0	0	0	10.2727	9.90354	10.0213	7.42025	7.77873	6.25796	0.527987	0.0296202	0.0629042	1.41367	0.126633	0.494086	5.38928	5.36247	5.97847	6.63984	6.25575	5.8861	3.61335	2.66723	1.63315	4.90587	5.18178	3.85227	8.3778	8.23191	7.64969	2.96888	2.48823	2.19611	13.6964	11.375	11.0584	0.936093	2.8285	2.59675	6.89214	6.35099	6.09549	4.3236	4.22244	4.12601
121	0	2.5	0	95	1	0	0	8.56892	8.59524	8.76255	9.82636	7.65464	7.16755	0.386871	0.0055227	0.0078865	4.72109	4.33115	3.59692	3.42345	3.28672	3.94951	6.3819	7.12044	7.01751	5.03987	2.41591	1.36354	6.34532	2.95491	2.66026	7.58891	7.26473	7.3908	4.25448	1.60543	1.16938	13.2365	12.1276	10.0422	0.285179	2.00283	0.314811	6.30525	4.09067	3.66433	3.11084	4.16511	4.10874
122	0	10.7	0	213			0	8.93713	8.28492		7.27893	7.20604		0.082046	0.007095		2.12871	2.34674		2.63225	2.5514		6.5968	6.63068		2.54396	1.27536		5.59401	4.07923		7.96325	8.13856		1.42792	1.25846		10.8903	11.171		0.285179	1.16627		4.43177	4.11513		2.91289	2.98921
123	0	2.8	1	172	2	0	1	9.82823	8.86655	9.52638	7.89635	7.48178	8.39504	0.0438622	0.0226838	0.0509369	4.15029	4.2912	4.48447	4.92715	4.35555	4.76179	4.74276	4.42365	5.70711	1.98924	1.91398	4.41158	3.36419	3.41115	6.66696	8.00928	7.8462	8.13388	2.10047	2.57718	2.27829	10.5658	9.89957	10.869	0.285179	2.63404	2.57946	4.37752	4.60317	6.15956	2.07065	3.26461	3.36384
124	2	11	0	92			1	8.98455	8.77523		9.25984	6.41466		0.166733	0.0635986		3.5077	3.29215		2.28238	2.43054		6.85862	5.97126		1.41585	0.951658		6.87941	4.58701		7.29945	6.95655		1.47933	1.40364		12.5799	10.9121		0.285179	1.94162		5.23442	3.22287		2.76632	2.71271
125	3	3.2	0	148	0	0	1	8.09497	7.7181	7.74687	8.19107	7.19918	6.99845	0.0368517	0.0203609	0.140828	2.52385	3.36845	2.7031	2.08691	1.45395	0.693147	6.96778	6.25575	5.84064	1.49515	0.947789	0.774727	6.90325	2.74084	5.09375	7.33636	7.04925	7.02019	1.35583	0.765468	1.16938	13.7781	11.9497	10.7064	0.559616	1.32442	0.746688	4.75143	2.08194	2.53924	2.07065	2.62467	2.6483
126	1	2.9	0	240	0	0	0	9.81754	9.38969	9.73699	7.19296	7.87685	8.01245	0.0165464	0.0149198	0.0494309	0.542324	0.0029955	0.783673	4.06612	4.3784	5.01562	6.29613	6.07535	6.80239	1.81156	1.19695	1.07158	5.50036	5.76519	4.0413	8.22022	8.06558	8.09224	1.09861	1.38128	1.62137	11.1244	11.0765	11.0399	0.285179	0.431782	0.620576	5.3612	3.83945	3.40883	2.07065	2.45788	2.11263
127	2	15.5	0	94	0	0	0	8.90682	8.44413	8.41091	9.1819	8.12664	6.20048	0.247251	0.117783	0.0395861	2.0918	2.55159	2.00074	2.70035	2.72228	2.31402	6.14176	6.45362	6.98286	1.98924	1.31909	0.319181	4.10297	3.53223	1.76985	7.21503	6.72143	6.7901	1.35583	1.12168	1.03318	12.5227	10.0678	9.60588	0.285179	0.625938	0.854415	3.89488	2.70136	2.5471	2.54475	2.75111	2.95699
128	2	8.1	0	39			1	8.57041	8.49689		9.64597	7.41574		0.0418642	0.100046		3.73926	3.70488		0.841567	2.0008		7.31672	6.6958		2.78006	2.38968		8.35438	3.96081		7.43778	7.45124		1.92132	1.23256		12.5374	11.3923		0.285179	0.841567		6.6108	3.71989		2.54475	2.67069
129	0	1.3	0	228	0	1	0	8.52217	8.17597	8.72448	8.10427	7.83913	6.21869	0.0185956	0.0349822	0.0820506	3.27204	4.38368	4.30233	3.38862	3.59251	3.68261	6.76332	6.27664	6.24028	2.09186	3.50556	2.29757	7.04156	3.75654	2.11143	7.46119	7.38833	7.31189	1.31641	1.05779	1.23256	10.7771	10.3727	10.2388	0.285179	1.62728	1.03674	4.31214	3.75864	3.23789	2.54475	3.23514	2.6483
130	0	3.7	0	39	2	0	0	8.84253	8.00585	7.70156	9.45273	7.99351	6.02948	0.0743314	0.144155	0.11313	3.07918	4.02104	3.65066	2.31055	3.04975	1.65345	6.67745	6.15698	5.25227	2.5749	2.59525	0.511625	9.42478	3.43076	1.80829	7.81254	8.09499	7.35883	2.71536	2.55568	2.04252	12.0029	11.5281	10.3322	0.285179	1.60543	1.68083	7.59158	4.30825	3.79616	2.76632	3.03543	2.74535
131	3	17.9	0	137			1	8.43131	9.52904		9.52951	8.16943		0.220847	0.212326		3.78927	3.96514		0.300105	2.87272		6.91415	6.10479		1.99606	3.054		7.07115	4.09601		7.66936	7.63337		2.83908	1.72455		12.3533	10.8059		0.285179	1.64866		5.63625	3.93905		2.66931	3.39182
132	0	1.7	1	220	2	1	0	9.80553	9.35479	9.25641	6.84194	6.96736	5.98539	0.0810849	0.0501455	0.612447	3.39567	3.38434	3.48727	3.54168	4.12979	3.76884	5.34616	5.68017	6.35437	3.12016	3.43076	2.5337	3.77781	3.30322	1.99198	8.16185	8.14352	7.93809	1.23547	2.37398	2.4613	11.6879	11.5695	12.3422	0.285179	3.53281	2.41591	4.95843	5.31704	4.61363	2.07065	3.66228	3.14545
133	2	6.8	0	168	0	0	0	7.74371	7.68412	7.76069	7.17968	6.81488	6.6318	0.011405	0.12758	0.289074	2.30033	3.18078	3.09084	0.693147	2.08069	0.693147	6.69687	6.84481	6.11147	1.16627	0.537078	0.310422	7.54618	2.56495	2.28747	7.3931	6.80462	7.12609	1.56025	1.27257	1.43508	9.44376	9.93174	10.6314	0.285179	1.29473	0.0953102	4.35285	2.86562	2.195	2.54475	2.96476	1.53471
134	3	8	0	67	0	1	1	8.81018	8.08196	8.91678	9.26961	8.38391	6.47196	0.156977	0.100761	0.378805	4.24243	3.81479	3.58617	1.03851	3.16442	3.37177	6.79946	6.97167	6.2653	2.17815	3.04452	1.5217	7.76897	7.73149	6.00635	6.99331	7.49554	7.83834	2.26903	1.61542	1.66013	11.7761	11.5535	11.4066	0.285179	1.41099	0.0953102	5.39712	6.43512	4.13035	4.75117	4.47756	3.38879
135	0	3.3	1	156			1	9.80935	9.77001		7.63534	9.37956		0.677912	0.592522		4.53776	4.32245		5.75679	5.73894		5.00609	5.14749		5.14026	5.70378		5.36031	6.01859		8.5299	9.73649		2.09186	2.17475		15.5873	14.3101		1.20297	2.90362		5.87692	6.60577		3.75864	3.44967
136	2	2.8	0	230	0	0	0	7.90964	8.14922	8.33196	7.08505	6.77407	5.59007	0.0175715	0.0273134	0.0819693	2.47254	2.25182	1.80706	2.75398	3.08283	0.693147	6.94257	6.2186	5.04986	0.832909	0.508623	0.263133	2.55723	0.509224	0.593879	7.23143	6.87005	7.11151	0.688135	0.625938	0.625938	10.4616	9.8186	10.2363	0.285179	1.6864	0.620576	2.41591	3.08007	2.72524	2.07065	3.36902	1.09861
137	2	0.7	0	230	1	0	0	8.50018	7.90694	9.05324	6.70756	7.05068	8.03219	0.0297916	0.0141401	0.0310811	2.37546	1.44244	1.07926	3.19376	2.9663	3.63006	7.17895	7.3072	7.56527	1.12817	0.635518	0.71295	4.05387	3.7495	2.21047	7.35041	7.44717	7.53369	1.86563	2.34373	2.06813	10.4507	10.1372	10.266	0.285179	1.58515	1.11841	3.00667	4.11936	3.38744	2.91289	4.13613	3.67478
138	3	4.7	1	147	0	1	0	9.49151	9.59724	10.0213	7.75451	7.84597	7.68335	0.664052	0.411774	0.371788	2.43449	1.38367	1.36928	4.98494	5.32542	5.62017	4.06766	5.11199	6.06379	2.34851	2.47654	2.17475	4.92421	5.92426	5.93754	9.73315	9.56507	9.64225	1.57692	1.85942	1.28923	13.3081	12.3479	12.2962	0.285179	3.3871	2.19389	4.61036	5.76813	5.38884	3.02286	2.76569	1.09861
139	3	2.2	0	71	2	1	1	9.59696	9.43786	8.54464	9.83286	8.78403	7.42276	0.51996	0.0650823	0.0550929	3.58521	3.84591	3.42519	3.82603	3.4364	3.30597	7.78015	6.6733	6.37673	2.85417	2.77882	1.68825	6.47942	3.88568	4.55282	7.57585	7.51207	7.55381	2.59823	1.58923	1.7174	13.3079	12.071	12.0356	0.936093	2.22246	2.45531	5.24212	4.07771	3.58046	2.91289	2.63333	1.53471
140	0	2.8	1	246	2	0	0	8.70272	8.18652	7.72938	5.60712	4.92005	4.90464	0.0468517	0.0288519	0.0498066	4.089	3.63222	2.20877	1.49627	2.44365	2.23431	6.42302	6.12905	5.59842	2.24707	1.24415	0.634458	1.80665	1.54969	0.751416	6.85465	6.82979	6.77537	0.688135	1.27257	1.03318	9.44376	9.32491	9.54661	0.285179	1.6864	1.07841	3.07454	3.46448	3.36592	2.07065	3.27412	2.36274
141	0	0.5	0	132	0	0	0	8.59262	9.43283	9.41612	6.06928	6.67989	6.65923	0.133531	0.479648	0.437446	1.69791	2.56576	2.07009	2.89591	3.51229	4.44224	5.70415	5.50533	6.38351	3.30689	1.32442	1.37877	5.34711	5.32788	4.53796	8.22279	7.97659	7.89952	1.09861	1.31909	1.20297	10.2985	11.2538	10.3044	0.285179	1.41099	0.746688	4.6166	3.58878	3.92316	2.76632	3.47072	3.10459
142	1	7.1	1	210			0	8.34561	8.80733		8.97262	8.36098		0.140804	0.196852		2.24723	3.66773		3.37844	3.70561		7.90341	5.45532		3.89162	0.555034		11.1526	3.44042		8.17858	7.53743		3.85227	1.34286		11.7999	10.5437		0.285179	3.41148		8.52282	3.00815		4.3678	4.10529
143	0	3.4	0	174	1	0	0	7.4338	7.34	6.8427	7.15247	6.21073	5.54978	0.0810849	0.179813	0.184331	0.397097	0.515813	0.0029955	0.693147	2.0149	1.02425	6.69943	5.4848	5.0814	0.741937	0.382538	0.397433	2.90471	0.887891	0.741937	6.91696	6.88141	6.80462	0.570979	0.879627	0.760806	10.0314	9.86625	10.0634	0.285179	1.8197	1.03674	2.54788	2.90416	3.06805	2.76632	3.47072	2.74535
144	0	1.5	0	138	2	0	0	7.93718	7.76579	7.67322	6.00547	6.28214	6.1116	0.0762656	0.159786	0.168767	3.12555	2.66113	2.70892	0.693147	1.82616	2.17815	5.78238	5.35186	5.62762	0.672944	0.81093	0.262364	1.46094	1.15057	0.383901	6.23993	6.55108	6.64639	0.609765	1.75613	1.69928	9.82221	9.65351	9.7564	0.285179	3.01896	2.64475	2.25549	3.76677	3.34357	2.76632	3.49073	3.01161
145	2	7.7	0	56	1	0	0	10.0522	9.77001	9.77001	8.54671	7.34763	6.93719	0.586511	0.0219101	0.468145	1.96206	3.21798	3.43963	3.09603	4.01566	4.31026	6.19163	4.65396	4.90527	2.88592	3.7329	3.16969	10.9547	5.87774	4.91998	9.36942	8.53895	9.15778	3.84887	1.4327	2.62828	12.7729	11.0535	12.2399	1.20297	1.89912	1.11841	8.76069	5.7091	5.98793	2.76632	3.10009	3.96784
146	2	13.1	0	153	1	0	0	6.84749	8.00465	8.22746	7.46901	6.98033	6.94576	0.0196186	0.185087	0.0274743	3.09804	3.61161	3.0664	1.56444	3.1144	0.693147	6.02924	6.53088	6.92952	2.41859	1.56862	0.904218	4.54955	3.28466	2.2834	6.98884	6.88857	7.17012	1.09861	1.17866	1.4929	11.2405	10.8342	10.0574	0.285179	0.34359	0.314811	3.45789	3.49984	2.97144	4.47415	4.56954	4.14282
147	2	6.2	0	143	0	1	0	9.80354	8.89383	8.70164	6.79237	6.88731	6.70425	0.0906544	0.249995	0.0568489	2.3114	2.68679	2.21173	1.7984	3.07223	1.1036	6.29479	6.50728	5.90808	2.60343	1.58104	0.788457	5.6033	3.91002	2.19054	7.60161	7.8332	7.26333	0.824175	1.50408	0.996949	10.497	13.4191	11.0323	0.285179	0.604316	0.620576	3.76561	3.87867	3.1913	2.07065	3.50074	2.82672
148	0	14	0	231	3	0	0	8.62155	8.90381	8.32248	6.9615	5.81605	5.98045	0.0418642	0.0380333	0.0955634	2.20613	1.42239	1.32202	2.40243	3.27677	3.35253	6.66529	6.53814	6.51175	4.94585	3.03975	3.27336	4.45074	2.49321	1.99606	8.89746	8.47449	8.22255	1.05082	1.70111	1.76985	11.783	11.3377	10.8832	0.285179	2.98163	2.43537	5.3987	4.03247	3.81331	3.83816	3.35655	3.03639
149	0	0.8	0	182			0	8.35807	7.33742		7.65925	6.34286		0.126205	0.169182		1.73589	1.29322		2.98113	3.56939		6.84945	5.86363		0.824175	0.495306		3.79099	2.00553		6.9614	7.18992		1.09861	2.03209		10.1268	9.61902		0.285179	3.48554		2.83027	4.44945		2.54475	3.12016
150	2	0.3	0	292	2	0	0	9.3122	8.44558	8.94848	7.32217	6.59194	6.78674	0.0302205	0.0638873	0.0930285	1.90233	3.03011	3.17853	3.65468	3.78498	4.47392	6.79553	6.07993	7.48605	2.24918	1.29746	1.22378	9.59235	3.2884	3.10009	8.02667	7.51915	7.89952	2.98871	0.841567	1.66013	11.2684	10.1694	11.6249	0.285179	1.58515	0.0953102	7.72715	4.39161	3.65299	3.72882	3.30322	2.59077
151	1	11.8	0	290	2	0	0	9.50329	9.51339	8.60698	7.7556	7.95211	7.14395	0.187045	0.375865	0.20421	2.09458	1.86377	2.13688	3.9794	4.19494	4.12883	6.39676	6.61338	7.35372	2.99223	1.83578	1.93586	6.5085	5.64897	4.09601	8.44032	8.24538	8.02911	3.12632	2.60343	1.96009	11.7632	11.3613	11.5068	0.285179	1.97408	1.80006	4.98018	4.73664	3.95795	3.1847	3.53806	2.52653
152	2	7.9	0	56			1	9.81187	9.66391		9.87234	8.02879		0.543249	0.0716745		3.94986	3.75578		3.20173	3.47088		7.4203	6.73221		3.36799	2.39608		8.81237	5.09375		8.19821	8.26282		2.84781	1.71019		13.7531	11.6185		0.285179	2.35042		8.27596	4.82823		4.66814	2.45531
153	2	16.8	0	59			1	9.65604	9.90354		9.84906	8.43253		0.278836	0.0494513		4.28047	3.86322		2.58551	3.93418		8.83912	7.1025		4.20975	3.58074		12.4444	5.30827		8.96406	8.2764		3.42784	2.37769		14.4832	12.0227		1.639	3.27261		11.1549	5.2752		4.85717	3.07869
154	0	0.6	0	204	1	0	0	9.67599	8.77995	9.00513	8.14026	7.88286	6.62612	0.209413	0.29959	0.442231	3.33081	3.74559	3.15239	2.88675	3.44346	0.693147	6.18736	6.1717	5.85507	1.8718	0.871293	0.451712	5.80462	3.28466	1.34807	7.87635	7.80548	6.89264	3.72111	3.47259	2.71138	11.001	9.90301	9.34316	0.113329	4.24664	3.9849	5.24897	4.4729	3.8965	3.64832	3.42784	3.14545
155	1	7.2	1	206	1	1	1	9.76666	9.10503	9.50442	6.98011	7.86629	8.73676	0.752702	0.682325	0.695466	1.3765	2.07273	2.53876	4.5711	4.89046	4.39328	5.31783	3.89386	3.37074	1.87794	1.35583	1.53039	7.1326	6.39192	6.66057	9.84629	9.76715	9.96562	1.35583	2.00821	2.02946	13.0569	12.878	12.4116	0.239017	1.58515	0.314811	6.7096	5.41356	5.3453	3.86409	3.76399	2.78748
156	0	1.5	0	156	0	0	0	8.12043	8.26886	8.54234	7.923	7.62222	7.05797	0.116772	0.100976	0.13446	3.53059	3.23382	2.60886	2.23377	3.15891	0.693147	6.10345	6.66186	6.70564	3.31382	1.30833	0.947789	3.82013	2.21812	1.22083	7.10366	7.16472	6.82329	2.53131	1.55181	0.996949	11.6699	10.2701	9.97249	0.113329	0.920283	0.620576	4.38938	3.4032	2.4177	3.20883	3.21125	2.74535
157	2	15.2	1	166	2	1	1	9.23738	8.28844	9.90354	8.07076	8.2729	9.32783	0.618252	0.410084	0.537215	3.98002	3.83391	3.80865	3.74797	3.65984	5.66395	5.50317	5.15329	4.56851	4.94243	4.43793	7.84267	6.2729	4.49535	11.6724	9.67526	9.28721	10.7432	3.33256	3.56671	8.32541	13.9423	12.4996	13.755	0.582216	2.46385	3.18097	7.57569	7.03991	10.2671	5.50187	5.45237	7.42191
158	0	0.2	0	216			0	8.75948	8.80689		6.79015	8.05422		0.0444518	0.0401551		1.7607	2.81103		1.23982	3.84407		6.9322	7.43426		1.38128	0.591668		5.19761	3.49347		7.58831	7.72665		2.08815	2.33892		11.6496	10.9777		0.239017	1.6864		4.32294	3.05965		3.03255	3.34357
159	0	0.6	0	198			0	7.87347	8.14333		7.03053	6.85243		0.109669	0.040822		2.91121	3.41148		1.48388	2.82019		6.471	5.65599		1.11514	0.31335		6.24312	1.6771		7.66175	7.15929		3.60984	1.4422		11.4973	10.6556		0.113329	0.920283		5.5144	2.8094		2.74084	3.22764
160	0	12.5	0	206	0	0	0	7.83194	7.7703	7.99898	6.24877	7.35426	7.1402	0.0224729	0.0240149	0.0444921	1.36737	1.45966	1.26016	0.693147	0.693147	0.693147	5.29636	5.19296	5.30827	0.29267	0.652325	1.26695	2.94233	3.19867	2.77882	6.85802	6.66057	6.8638	1.47476	1.99606	1.62137	10.6688	10.1835	9.98067	0.113329	2.67484	1.92279	2.80336	3.42296	3.20842	2.38509	3.7269	2.89646
161	0	7.9	1	228	1	0	1	9.08599	8.56431	8.56601	8.33791	7.87265	7.40105	0.189869	0.354659	0.179687	3.11543	3.49531	3.30268	1.98444	3.15658	2.73274	4.35991	3.54674	3.36037	1.71919	1.58309	1.44456	4.175	2.22029	2.77259	8.39503	8.25687	8.29804	0.647103	1.66013	1.53687	12.3291	11.4472	11.0979	0.113329	2.62177	1.90657	4.78499	4.25106	4.6908	2.81601	2.80336	2.74535
162	0	12.2	1	121	0	1	0	9.81526	9.90354	9.62518	6.37938	6.32367	5.92231	0.0045352	0.015846	0.0009281	1.2251	1.60623	1.57661	4.81357	4.83358	4.98846	4.54319	4.15575	4.00186	4.46176	3.18635	2.81541	8.87739	7.10743	5.86647	9.97105	9.56486	9.27547	1.97269	1.80171	1.50408	12.3464	11.325	11.678	0.113329	2.07443	1.11841	9.2316	7.37482	6.5968	4.23353	3.65919	3.86136
163	1	15.4	0	174	1	0	0	8.45662	8.83538	8.62128	7.37469	8.02454	7.67821	0.0146647	0.0151622	0.0524533	1.83999	1.69791	1.93665	3.67237	3.83784	4.66212	6.15651	6.2691	6.65028	2.43449	1.37372	1.57277	7.37445	5.7589	4.35285	8.09937	8.10892	8.47157	1.41828	1.04732	1.60141	11.3898	11.0883	10.704	0.113329	1.4422	1.38379	4.8571	4.52472	3.61173	2.81601	2.95907	2.11263
164	0	4.9	0	104			0	9.16038	7.60991		7.048	6.20211		0.0034033	0.0774753		4.01888	3.51093		1.20747	1.46441		6.51723	5.57595		2.03862	0.828552		4.28524	1.39624		7.08751	6.87833		1.7613	0.841567		11.2055	10.3633		0.113329	0.806476		3.39047	2.17589		2.38509	3.6444
165	0	9.8	0	101	3	0	0	7.80664	7.26831	7.32171	8.28814	7.60821	6.1233	0.0973742	0.158901	0.108142	3.97637	4.06331	3.39244	2.80063	1.9125	3.11684	6.64653	5.43808	4.79579	1.80993	0.871293	2.5416	4.32201	2.56495	0.756122	7.11688	7.20341	7.00669	1.70475	0.985817	0.875469	11.1912	10.7461	10.0754	0.113329	0.806476	0.314811	2.78563	2.70538	2.20055	2.38509	2.45531	1.09861
166	0	15.3	1	168	2	1	0	9.75864	9.90354	9.66391	9.34958	9.66392	7.30702	0.0056657	0.0553821	0.0436036	3.0059	4.82977	4.2237	4.23859	4.50739	5.05793	4.51075	4.91998	5.12396	4.72615	4.95583	4.24707	6.15609	5.71043	5.70378	8.82195	9.24609	9.05497	2.1838	2.2192	2.64688	12.5378	12.4686	12.2598	0.113329	0.262364	2.08939	6.23551	5.01788	5.65767	3.28915	3.53806	3.9443
167	0	4.3	0	230	0	0	0	8.45988	8.02261	8.36103	8.3458	6.88819	6.70076	0.137784	0.0267231	0.124672	2.09162	2.83165	2.87928	1.36354	2.79423	3.5093	6.29479	6.64118	6.97635	1.91692	0.854415	0.538246	6.74151	3.34286	2.09924	7.52232	7.5689	7.39326	2.20166	2.43098	2.44322	12.6233	10.9389	10.9288	0.113329	2.53607	2.37584	4.85476	3.62727	3.21286	2.81601	4.02339	3.76236
168	1	2	0	234	2	1	1	9.82253	9.90354	10.0213	9.31101	7.72757	7.30777	0.240269	0.317443	0.510268	2.74618	3.38703	3.18965	4.64083	3.88053	4.94979	6.1883	5.48894	5.18178	4.18981	2.02815	2.23001	5.46873	3.33221	3.71844	8.40663	8.26101	8.00001	1.61343	2.45873	2.64333	12.7112	11.2022	11.5738	0.113329	3.39518	3.42589	5.11979	4.76593	5.65683	2.65042	3.24376	2.89646
169	1	3.3	1	100	0	1	1	9.81682	9.77001	9.77001	7.78975	9.59488	7.74223	0.580818	0.460847	0.311763	2.04905	1.60503	2.05175	4.65153	5.57967	4.75329	7.14429	6.92067	4.5819	6.11929	5.3799	2.35233	8.94578	8.47949	8.25114	9.38696	9.22079	8.64875	9.28987	7.71883	2.39243	17.3177	13.8792	12.7331	0.113329	3.60902	2.39608	11.1549	9.00564	6.22952	5.95718	4.75057	3.01161
170	1	1.1	0	197			1	9.76165	9.77001		7.26726	7.41717		0.201084	0.170094		0.591668	1.90969		4.30952	4.64588		5.86562	5.51343		5.01456	3.8416		12.4444	6.78784		9.32751	9.56808		3.46229	1.95161		13.1844	12.2208		1.02604	0.806476		11.1549	6.92673		5.647	4.04515
171	1	12.9	1	246	0	0	1	9.8163	9.66391	10.0213	9.55851	9.1195	9.29323	0.74841	0.346344	0.539925	3.24218	3.10014	3.13245	5.59037	5.96134	5.60543	3.29064	2.4681	2.59525	4.57048	5.88332	4.84419	6.93824	5.0814	6.43133	9.84389	9.88969	9.87919	4.61334	4.58395	3.10414	17.3177	13.6949	13.3762	0.113329	2.07443	2.62901	6.95413	5.96497	5.12753	3.80266	4.06251	3.14545
172	3	7	0	55			1	9.82279	9.05779		9.04957	8.07907		0.338094	0.218689		4.46821	4.55162		3.90318	4.32849		6.72151	6.48158		3.14329	3.35341		6.1078	4.50866		6.87815	7.56164		3.60984	2.49321		14.2334	12.2632		0.113329	2.00821		6.18561	4.66721		3.80266	2.98518
173	3	6.9	1	230	3	1	0	9.81942	9.27153	9.16808	7.86019	7.8108	8.02144	0.3817	0.0219789	0.0427144	2.34416	3.03683	2.64038	5.27679	4.58843	4.60572	6.57673	6.34564	4.82028	7.39406	5.49306	3.04452	8.81369	7.78114	6.28413	8.49396	8.21933	7.98446	6.9007	4.38153	2.02946	15.8618	12.6068	11.9146	0.113329	2.53607	2.44495	10.073	7.99109	7.01419	5.41102	4.28248	3.64676
174	0	12.3	1	89			1	9.20329	8.85116		9.61923	9.10026		0.464306	0.405002		4.32279	4.84345		3.58143	4.08219		5.76472	5.69373		3.28279	3.13983		4.11153	3.30689		7.90754	7.88796		0.978326	2.06051		13.2198	12.6583		0.113329	2.51608		5.7367	6.6104		3.86409	3.75185
175	2	17.9	0	66			0	8.29449	8.67793		7.58138	7.01313		0.0691444	0.061931		2.78665	2.55696		2.31649	2.97272		6.67878	5.96358		2.49815	1.335		6.55753	1.95161		7.2569	7.16627		2.58776	1.69378		10.8409	10.4591		0.113329	1.97408		4.34976	2.87751		2.65042	2.95907
176	1	4.9	0	191	1	1	0	9.80716	9.96416	9.50934	7.13098	7.22433	6.78579	0.705008	0.275103	0.21849	2.36184	3.51692	3.57916	4.11684	5.42592	5.28804	6.91808	6.77308	7.19068	3.83536	2.70136	2.17134	9.88672	6.82329	6.84162	8.12413	8.67197	8.76577	3.36176	2.67208	1.64094	14.4389	11.9442	11.1839	0.113329	1.86098	1.11841	6.40233	5.46603	5.49868	3.11129	3.59813	3.43463
177	0	3.7	0	143	2	1	0	9.15242	7.92409	8.23811	8.19867	9.66392	6.42246	0.184214	0.147582	0.0391493	1.98128	2.86912	1.93644	3.05636	3.06689	3.55692	5.97503	5.33754	4.78749	3.59402	2.98062	0.471253	2.91126	4.52613	2.99573	7.14809	7.74587	7.57866	3.49287	2.77446	1.51513	12.0169	11.7868	10.3276	0.113329	1.4422	0.482426	3.97706	5.11163	3.59539	2.74084	2.63333	2.6483
178	0	1.5	0	56			1	9.15119	9.5453		8.92635	9.66392		0.354969	0.684078		2.77005	4.34368		3.00147	3.65584		6.06327	5.65948		4.85453	5.8693		5.68429	6.38182		8.56503	8.72567		2.07819	2.70337		13.2884	12.7741		0.113329	0.113329		7.22316	8.33321		4.62713	4.9313
179	0	8.7	0	212	0	0	0	8.26282	7.72739	8.36819	7.09685	7.04526	6.9364	0.0733772	0.0671393	0.136892	2.78591	3.22593	2.66375	2.63799	3.00296	3.4476	6.94093	7.23273	7.53369	1.58719	0.985817	0.50742	5.84944	4.0448	3.25424	7.08423	7.15929	7.01481	1.1474	1.74047	1.82938	11.4673	10.3239	10.2082	0.113329	2.30158	2.10291	3.32755	3.32396	2.93598	3.03255	3.22764	2.11263
180	0	0.3	0	168	0	0	0	8.99145	8.49819	8.16124	6.61294	6.68105	6.75018	0.0901315	0.0454778	0.0119983	2.46555	2.75519	2.65324	4.43711	4.5207	5.22141	6.83239	6.11368	6.57508	1.27257	0.686626	0.452985	2.30058	1.6771	1.22378	7.22541	7.46623	7.26052	0.943906	0.879627	0.732368	11.0934	10.2278	10.1699	0.113329	2.42037	0.262364	3.78123	3.12412	2.51041	2.81601	3.75185	1.53471
181	1	4.9	0	55	0	0	0	9.56073	9.02983	8.98575	8.85974	7.754	6.76557	0.0477073	0.0124225	0.0238543	2.86066	4.01345	2.48161	3.89233	4.21183	4.0026	5.54572	6.03787	5.64897	3.94758	2.20717	0.737164	7.70657	3.44999	2.1564	8.64308	8.35467	7.49443	1.74746	1.6771	1.28923	11.5797	10.105	9.75228	0.113329	1.53039	1.35325	6.44294	4.775	4.08345	3.23711	3.27412	3.10459
182	3	6.9	0	275	0	0	0	8.65103	8.92225	8.54017	7.98404	8.12266	7.06209	0.257106	0.131881	0.452913	1.8419	1.87855	1.53191	3.9278	3.69287	3.9191	6.57008	6.18002	6.16542	2.44235	2.3155	1.49962	6.18438	4.99721	3.02042	8.18045	7.8144	7.69848	1.93874	2.26696	2.44322	14.0379	12.8463	11.6364	0.113329	2.91669	2.91669	4.98996	4.22274	4.08916	1.60342	2.90197	3.14545
183	1	14.2	0	58	2	0	0	9.81292	8.74529	7.86057	7.84797	7.8093	7.20426	0.403949	0.20464	0.171117	2.46759	3.45249	3.87113	4.59148	4.26767	4.09276	7.45202	5.01063	3.56105	5.91623	3.02529	1.60744	9.86201	2.8792	2.30658	8.64304	8.05643	7.57044	6.24252	1.4327	1.981	12.4985	11.2653	11.1388	0.113329	1.41099	2.96888	6.95985	4.71939	4.61175	4.32784	3.1768	2.45187
184	1	3.7	1	153	1	1	0	8.66745	9.62432	8.84917	7.58134	6.7562	6.27472	0.0180185	0.015846	0.0292793	2.63437	2.12638	2.14552	3.75806	4.72477	5.00953	4.93447	5.11799	5.12396	4.31375	4.65396	3.83298	7.67928	6.66441	5.57595	8.44407	9.34723	8.74353	1.61343	1.88707	1.39624	11.9788	11.9107	11.9134	0.113329	2.62177	2.35423	9.6404	8.74199	7.63241	3.69188	3.529	3.03639
185	1	9.5	0	73	0	0	0	9.71224	8.8416	7.91443	9.84265	8.64811	8.72691	0.718394	0.400825	0.177357	2.22316	2.4796	3.77537	5.30475	5.41701	4.50568	5.95423	5.36598	5.05625	4.87061	2.28238	1.02245	3.92947	0.783902	0.993252	8.22667	8.5305	8.30152	8.56792	4.44606	1.805	17.3177	13.2588	11.5279	0.113329	2.04252	2.37584	7.0938	4.4883	4.31174	5.10479	3.71406	1.53471
186	3	1	1	157	0	0	0	9.85874	9.26268	8.40935	7.67316	7.49732	6.18916	0.107631	0.0361444	0.227406	0.472812	0.183155	0.361165	4.31649	4.3399	4.38583	5.75289	4.2312	4.61512	1.58104	0.854415	0.559044	3.05965	1.80336	1.01885	9.50278	9.41874	9.1114	0.806476	1.51293	2.4874	13.2482	12.1993	10.9568	0.113329	2.69192	3.12983	5.05414	3.66842	3.75232	3.62514	2.90197	2.52653
187	1	3.6	0	242	0	1	0	10.1001	9.96416	9.66391	6.85154	6.64472	6.7488	0.405465	0.156529	0.105639	0.295278	1.00796	1.06488	4.01827	4.89814	4.75428	6.6967	6.23245	7.25912	4.6873	3.20275	2.07443	8.60896	7.19444	5.20949	8.74201	8.83448	8.49638	3.69635	2.3988	1.85317	13.9492	13.1477	11.4606	0.113329	0.672944	0.746688	9.84282	7.94738	5.95956	3.89223	3.84139	3.14545
188	1	16.5	0	45	1	0	0	8.41035	8.72635	8.78425	7.64983	7.59509	7.2431	0.560265	0.126388	0.357603	1.97941	3.10169	2.55124	2.57642	3.68387	3.94294	6.42999	5.6058	7.22621	1.72811	1.50185	1.40364	6.70478	3.35341	4.35157	8.36201	8.00803	7.89581	1.43746	1.19392	1.94448	12.21	10.9595	10.8731	0.828552	2.24918	0.746688	6.36355	4.00879	4.04743	3.03255	3.24376	2.45187
189	0	13.5	0	146	0	0	0	9.14479	8.52476	8.84125	8.30278	6.26039	6.68653	0.180426	0.119633	0.217744	4.7064	3.76735	2.56113	3.57585	3.64244	3.73194	5.52569	4.96981	4.66344	2.31747	2.19834	0.624333	3.9279	1.61343	1.27815	8.36603	8.04527	7.0639	0.647103	1.4327	1.51513	11.8259	10.4802	10.0253	0.113329	2.54631	2.2192	4.60677	3.91362	3.18263	3.20883	3.6444	3.21848
190	2	7.3	0	160	0	0	0	7.41591	8.41235	8.08021	6.87466	8.10846	7.35374	0.0563374	0.0206193	0.0212774	1.62058	1.60623	1.24127	1.88023	2.76096	3.35113	6.59016	6.79122	6.73578	1.64287	1.56862	1.33237	2.63691	3.28091	2.61007	7.49637	7.31255	6.69456	1.22083	0.858662	0.828552	10.5893	10.2027	10.2004	0.113329	0.604316	0.262364	2.89646	2.8094	2.91939	2.81601	3.19417	1.09861
191	3	7	0	150			0	7.06633	8.1947		9.88013	8.62697		0.065958	0.0185764		2.37197	2.523		2.54121	3.63403		6.34891	6.42325		1.28647	2.07065		7.8056	4.56122		7.62099	7.42417		1.91545	0.985817		12.4248	11.325		0.113329	1.27257		6.40789	3.67097		2.81601	2.90197
192	0	15.5	0	176	1	0	0	8.86956	9.28013	8.4346	8.33501	7.93257	4.87839	0.138773	0.0494513	0.0871308	2.17611	2.44156	2.66396	4.17462	4.87733	3.80187	7.22798	7.09589	6.3081	4.08295	5.15329	2.25129	7.49249	7.6024	2.33602	8.25101	8.7045	7.49776	1.26976	2.19944	1.18784	12.4659	11.8188	10.1753	0.113329	2.69192	1.19089	5.13639	5.41419	3.50945	2.65042	3.07869	1.09861
193	3	2	0	266			0	8.33814	8.20991		6.57134	6.7021		0.160301	0.0832427		0.327143	0.17185		4.11325	4.02312		5.91865	6.03309		0.955511	0.879627		1.61542	2.38876		8.37665	8.08086		0.329304	1.60744		12.4756	11.5808		0.113329	2.62177		3.80488	3.82472		2.65042	2.90197
194	2	1.3	0	36			1	9.3961			10.3291			0.761231			2.51467			4.67777			9.45603			5.20631			11.7505			9.45996			4.59512			16.6322			2.0656			11.1549			4.51874
195	3	1.4	1	174	0	1	0	9.27427	8.98938	8.62824	8.81122	7.70598	7.4735	0.734333	0.433765	0.145201	0.807368	2.03797	1.91854	5.38887	5.32164	4.98542	6.71056	4.55808	5.19296	6.37038	3.31782	1.78339	9.18142	7.17549	5.77455	8.16343	8.79649	7.99934	9.19282	6.09819	2.85474	15.3853	13.6579	12.0452	0.113329	4.42831	3.48462	7.16203	5.8881	5.34099	6.11428	4.37134	3.20112
196	1	17	0	56			0	9.05755	8.93356		10.2356	8.82703		0.006491	0.0131082		1.75267	1.8333		3.31908	4.00797		6.30293	6.52209		0.708036	0.574927		3.28877	1.28923		9.67638	9.75939		0.451076	0.285179		12.7201	11.7327		0.113329	0.239017		3.60577	2.7682		2.65042	3.10009
197	2	17.5	0	80			0	8.4649	8.74772		6.24849	6.32042		0.0934125	0.11641		3.22289	3.51415		3.02675	3.85566		6.38663	6.15698		1.49739	1.09861		3.97218	2.5177		7.76176	7.39817		1.52823	0.879627		11.9471	10.276		0.113329	0.806476		4.26042	2.81541		3.48676	3.01013
198	2	1.8	0	288			0	8.33469			7.07392			0.033917			1.08789			2.67277			6.42127			3.44458			3.19581			7.32525			1.06471			10.9133			0.828552			4.02963			2.65042
199	2	4.9	0	168	1	1	0	7.79848	8.10269	8.75742	6.89132	5.49284	6.03465	0.0067991	0.0314536	0.0289671	1.55117	2.82438	3.32898	2.60306	2.73955	3.71625	5.48733	5.52146	5.26269	3.17972	2.65324	2.74084	7.35888	5.07517	4.74493	8.08664	7.7643	7.52941	0.943906	1.62531	1.60141	11.0281	9.43375	9.66847	0.239017	3.25848	2.8679	5.30081	4.2099	3.72376	3.28915	3.05683	1.90806
200	3	8.8	0	107	1	0	0	8.23361	8.68466	8.55832	8.69767	8.14578	7.30631	0.0839055	0.298516	0.139606	1.84783	2.05617	1.54127	2.94969	3.58698	4.2119	6.30275	5.35659	5.39816	1.90657	2.38601	2.37584	6.82419	3.12236	3.59182	8.88491	8.37701	8.68271	1.70475	1.93297	1.48161	11.1792	10.9168	11.3898	0.113329	3.99618	0.951658	6.77889	4.73198	4.88839	2.81601	4.50899	2.74535
201	1	6.3	1	77	1	0	1	8.02793	8.63189	8.25294	7.12854	6.96192	6.69217	0.125993	0.0875559	0.197734	2.64943	2.61601	2.4443	5.1383	5.36371	4.81976	4.75626	4.46935	4.58395	3.49104	2.83321	2.38416	4.36042	3.43399	2.76632	8.54815	8.50167	8.11821	0.392042	0.350657	0.683097	12.0371	10.8602	10.6952	0.113329	1.11186	1.19089	8.42997	7.09539	6.47051	3.76838	2.83849	3.456
202	3	10.3	0	248	1	0	0	8.90024	8.75927	8.8463	7.96013	7.60895	7.28099	0.413316	0.0835559	0.082521	2.27011	1.84261	2.07875	3.93944	4.55261	3.8401	6.40021	6.45834	6.99301	2.66792	1.61542	1.27815	6.48869	3.79773	3.22684	8.38737	7.99058	8.00202	1.47476	1.96431	1.76985	13.9289	11.2961	10.2537	0.113329	2.77259	2.14359	5.19639	4.45342	3.61011	3.37861	3.13983	2.89646
203	0	4.7	0	111	0	0	0	7.70034	7.31847	7.33024	8.69512	7.96573	6.58988	0.0202601	0.166831	0.0858159	2.11577	2.47038	2.06762	1.04907	1.83578	3.08922	6.0242	5.55683	5.10595	1.05431	1.05779	1.01885	3.92415	2.67415	1.0043	7.06753	7.19519	7.18539	0.329304	0.71784	0.625938	11.4928	10.8175	10.1766	0.113329	2.04252	0.314811	2.89646	2.63189	2.07694	1.60342	3.49073	1.09861
204	1	0.8	0	146	0	0	0	8.76672	9.03787	8.74317	8.0887	7.9129	8.07177	0.0387763	0.0755076	0.0324429	3.03235	3.22504	2.87675	3.97058	4.39111	4.71353	6.60612	6.85646	6.99942	1.85003	1.36864	1.36354	5.08016	4.94876	4.82831	7.89563	8.19533	7.71021	3.76491	2.66862	1.805	11.3464	10.5872	10.1495	0.113329	1.6864	1.2613	4.60187	4.2099	3.58657	3.31346	3.70081	2.95699
205	0	12.4	0	143	3	0	0	8.67583	9.245	8.98467	7.28267	7.50394	7.08943	0.188453	0.207185	0.134606	2.61458	2.81481	2.53318	2.75557	3.05706	3.28728	6.12962	7.64492	7.35436	1.89612	1.29198	0.576051	4.70474	3.74479	2.24918	7.42391	7.32383	7.43071	3.26614	2.29051	1.88555	11.7798	10.7863	10.3504	0.113329	0.806476	0.746688	3.31745	3.28016	3.1381	2.81601	3.22764	2.11263
206	0	0.9	0	284	0	0	0	6.79183	7.79643	7.46002	6.39475	6.55286	7.00262	0.0024004	0.0144199	0.0550854	1.51524	2.04537	1.81881	2.9237	3.70807	4.08193	6.38242	7.20415	6.74641	1.20297	0.928219	1.48614	3.38303	3.06339	1.06126	7.30113	7.42476	7.40671	1.22083	1.49515	1.24703	11.3319	11.2055	11.1798	0.113329	1.55814	1.15688	3.34109	2.70538	2.65535	2.15176	3.51035	1.90806
207	1	17.3	0	131	0	0	0	7.08726	8.37692	8.16436	6.67221	5.75411	6.3358	0.0104115	0.172958	0.0050054	2.63609	3.23506	2.74097	0.693147	2.56495	3.98732	6.37697	6.64379	6.96979	1.1314	0.936093	1.29746	4.87137	2.76001	2.5337	7.39741	7.12769	7.40428	0.806476	0.672944	0.978326	11.5797	10.7242	9.83324	0.113329	0.262364	0.314811	4.12439	2.42569	3.08237	3.26385	2.83849	2.6483
208	3	13.3	0	105			1	8.06582			8.23457			0.21887			2.79612			3.08191			6.95489			4.41256			9.12406			8.90065			4.77111			13.5553			0.113329			7.79757			4.62252
209	1	16.3	0	210	0	0	0	9.4183	9.34489	8.70229	6.6563	7.20514	6.83016	0.0665038	0.141938	0.0289671	1.06437	0.822639	0.631538	3.56317	4.36112	4.29251	6.22808	5.73334	5.84354	2.36462	1.27257	0.479954	6.70863	4.50424	3.17805	8.58212	8.81804	8.34854	1.91545	1.34286	1.19392	11.7401	10.9842	10.7553	0.239017	1.19695	1.29473	5.11667	3.94874	3.30027	4.17285	3.9443	3.19745
210	3	8.6	1	128	0	0	0	9.1121	8.91963	8.51759	6.9289	5.938	6.52237	0.331331	0.0802103	0.0303588	1.82463	2.09402	2.7483	4.10734	3.82548	4.24082	6.43046	5.99396	4.63473	8.16762	3.78419	1.96009	10.6161	5.8522	6.34564	9.38843	8.40783	8.07403	7.10007	4.71492	2.28136	17.3177	12.4773	11.9799	0.113329	3.01896	2.38784	11.1549	5.75773	5.66105	6.43407	3.83103	3.96177
211	0	3.9	0	130	1	0	0	7.99444	7.66319	8.03388	7.65639	6.93997	6.30708	0.134703	0.287137	0.138358	5.01728	4.86754	4.27826	2.86363	2.29506	3.09964	5.71884	5.00395	5.2832	2.8279	2.19389	2.0109	3.58989	2.74084	3.70623	7.08366	7.08506	7.27309	2.10779	1.82293	1.16315	12.9984	11.8167	10.9324	0.113329	0.262364	0.97456	4.34094	3.86346	3.61173	3.1463	2.72524	3.12324
212	0	4.2	1	128	0	1	0	7.64384	8.11254	7.67472	7.657	6.18036	6.33284	0.159067	0.299593	0.188871	4.64858	4.66543	3.78546	3.57473	3.88445	4.13116	6.09074	5.51745	5.1358	4.0632	1.8516	1.48614	5.03096	2.03078	1.36354	7.52687	7.6034	7.27379	3.44935	1.7174	1.05779	13.823	12.1476	12.2244	0.113329	0.806476	1.60944	5.5525	4.25178	4.20469	3.48676	2.90197	2.93226
213	3	16.5	1	71	1	1	1	9.26632	9.45415	9.90354	10.3482	9.71118	9.66392	0.187489	0.440431	0.210592	2.45556	4.0704	4.86754	5.01157	5.25222	4.75411	4.83159	4.61115	3.19048	2.30956	4.51086	2.77259	4.40611	8.40335	6.77079	8.88218	9.51119	9.54931	5.69652	6.73788	3.31745	14.0821	13.5648	12.6934	0.113329	0.879627	2.55179	5.32018	6.64372	5.80673	3.17847	4.80394	2.62539
214	0	1.8	1	61			1	8.73721			9.22077			0.378673			2.4131			4.11505			6.00994			5.61648			6.34998			7.9069			5.03637			13.7344			0.113329			6.21587			3.87141
215	0	1.2	0	140	3	1	1	8.73862	9.96416	9.90354	9.68499	7.25424	6.62004	0.559782	0.285501	0.151998	2.50797	1.97962	2.28838	2.64405	3.67377	4.42065	6.36339	6.13773	6.05444	2.1318	2.44235	2.60269	5.6943	6.0845	3.46886	8.46199	8.19395	7.9338	3.25656	2.87526	3.59237	14.3716	11.8774	11.5867	0.113329	0.924259	0.837248	5.13333	4.96103	4.34912	3.11129	3.33932	3.12324
216	0	15.2	1	142	0	0	1	7.00103	7.73258	8.09085	7.14491	7.34261	6.97413	0.311374	0.4423	0.433038	4.38755	4.30152	4.349	4.34497	4.11602	4.87222	5.24634	5.04986	5.18178	1.61939	1.64094	2.8848	3.79166	3.76815	3.74479	7.49601	7.44542	8.07403	1.22083	3.01798	2.87413	12.1231	11.9369	11.565	0.113329	4.16821	4.08631	5.4409	5.60271	6.08354	2.93704	3.10144	3.72038
217	3	13	0	51	1	0	0	7.03403	8.84697	8.70178	8.9116	8.0506	6.72412	0.0560768	0.100775	0.161192	2.55007	3.50797	3.38657	0.918289	3.59099	4.01872	5.97952	6.96035	7.03966	1.335	4.92725	4.18358	11.4896	7.31322	5.45104	8.4032	8.22067	8.35937	1.95019	2.75684	2.17589	11.9825	11.7775	11.252	1.18479	3.48646	2.75239	7.82998	7.51342	5.78978	3.80266	3.22526	3.19745
218	2	17.6	0	65	0	1	0	9.26418	8.8938	8.76594	7.19163	5.68884	5.4983	0.179617	0.246542	0.0338299	3.20169	3.62172	2.55777	3.33595	2.87413	3.3067	6.93203	6.77079	5.94803	3.4128	1.59534	0.542324	5.50692	4.13676	2.84491	8.02128	7.78614	7.25418	1.54543	1.14103	0.940007	12.2754	10.8318	10.6602	0.113329	1.30019	0.837248	5.56941	4.09983	2.67484	3.9186	3.18759	2.80154
219	0	5.2	0	156	2	0	0	8.71734	9.36324	9.1323	6.06742	4.6807	5.37075	0.0621421	0.0215526	0.144581	4.04178	3.17145	2.46262	1.7138	0.693147	2.26696	6.15295	5.83773	5.54518	1.17866	0.916291	0.620576	2.28136	0.448525	0.896088	6.7208	6.4708	6.7417	1.77495	1.03318	0.95935	11.2881	9.50453	9.85323	1.18479	0.970779	0.737164	3.12895	2.98871	2.50716	2.65042	3.43173	2.93226
220	0	11.1	0	152	2	0	0	6.00842	7.03492	7.13852	8.46864	6.02981	6.56227	0.109106	0.129256	0.11115	3.3888	2.1513	2.1383	0.693147	0.693147	2.98467	6.09111	5.5835	4.79579	1.27536	1.42311	1.30563	1.5433	1.79509	2.49321	7.00033	6.87005	7.23634	1.00796	0.845868	1.04028	12.5012	11.0305	11.2729	0.113329	1.68269	1.09192	3.10369	2.87357	3.51482	2.15176	3.05164	1.96009
221	0	10.3	0	233	0	0	0	8.03147	8.4619	8.21513	7.65882	7.47568	6.56372	0.597337	0.588754	0.72072	2.51467	2.65324	2.56806	3.20802	3.4027	3.77483	6.53076	6.35957	6.2519	2.31155	1.75958	2.58022	5.3286	3.78646	4.25561	7.69438	7.68891	7.52833	1.00796	1.03318	1.32708	12.6655	11.4253	11.1249	0.113329	1.99061	2.27727	3.98248	3.88506	4.62957	3.17847	2.37769	3.08191
222	0	11.6	0	71	1	0	0	7.48404	7.56674	8.54245	8.09115	6.83182	6.39191	0.0842619	0.0721349	0.226721	2.82117	3.59663	3.09574	0.693147	0.815365	0.693147	6.11167	4.96981	4.67283	2.40604	1.40118	1.10194	9.10858	1.98787	4.44735	8.3128	7.46279	7.96763	2.55645	2.14242	2.42303	11.9534	12.8895	11.9829	2.0656	1.85786	2.34469	6.47401	3.84503	5.3563	2.93704	2.09802	3.24688
223	1	14.1	1	155	2	1	0	10.3956	9.77001	9.77001	7.75637	8.07459	8.13561	0.23162	0.354567	0.411896	2.56403	1.7191	2.67322	5.56141	5.50238	5.2889	4.07244	4.48074	5.01728	2.07944	1.86408	1.69194	6.09126	5.743	5.29331	9.92241	9.42988	9.4986	4.04673	3.95681	4.71787	12.7943	11.1936	11.2805	0.113329	2.24813	2.64475	5.60297	4.97742	5.46662	4.04778	3.12412	3.29213
224	1	3.2	1	132	0	0	0	9.9462	8.92924	8.80642	8.04025	7.71176	7.48992	0.147026	0.218923	0.0930267	2.79877	3.8725	3.99131	3.75654	2.93784	3.78771	5.87706	5.7301	5.65249	2.74599	1.79343	2.00013	5.1665	2.38232	3.84374	8.0213	8.20303	7.97694	1.51072	0.97456	1.68269	12.1447	11.1156	11.3939	0.113329	0.970779	2.6926	4.94021	3.60658	5.15352	2.93704	2.09802	3.05965
225	3	9	0	52	0	0	0	9.22072	9.04303	9.15957	9.95743	7.93691	6.46123	0.249236	0.061948	0.0618467	2.63092	2.62071	1.82608	2.75366	3.25154	3.77322	7.67927	7.01302	6.42	3.69088	3.40784	1.60944	6.77461	4.30271	4.15732	7.51572	7.84228	7.47534	2.50553	1.74571	1.30019	13.323	11.2647	10.5165	0.113329	1.20297	1.23256	5.05286	4.39482	3.3492	3.11129	2.67965	2.35233
226	0	2.3	0	188	1	0	0	7.62927	8.08275	8.61955	9.79955	7.63647	6.26764	0.256581	0.0842237	0.0338299	4.08284	4.38529	3.59255	3.00963	3.1261	3.51482	5.72642	6.01616	6.41673	5.57288	3.62966	1.69562	4.91361	5.17615	2.49321	8.07498	8.30152	8.23456	4.45957	3.01553	2.23324	12.9527	11.4545	10.7104	0.113329	2.12106	1.88403	5.63121	5.23282	3.99213	3.23711	2.93439	2.25234
227	0	2	0	232			0	7.66272	8.06174		8.17843	7.11745		0.156883	0.0888857		3.12298	3.27221		0.760806	2.18437		6.09519	5.97381		2.45187	0.498348		5.60562	2.5096		7.2851	7.02465		2.27829	1.6901		12.8415	11.954		0.113329	3.10279		4.42269	3.53076		3.03255	2.99673
228	0	1.7	0	162			0	8.50698	6.85995		8.32164	6.37968		0.0492368	0.0564723		3.18209	3.1915		1.48388	0.693147		5.93709	5.11199		0.746688	0.495306		2.00283	0.484892		6.42545	6.87627		0.806476	1.50185		11.3256	9.40866		0.113329	2.14827		3.02868	3.51868		2.38509	1.09861
229	1	13.4	1	252			1	9.43212			9.27596			0.313813			1.79243			2.66619			4.43284			5.76832			12.4444			9.56282			4.95941			15.0565			2.31451			12.5407			6.41668
230	0	8	0	123	0	0	0	7.55325	7.11631	7.88735	8.92367	7.03921	7.03959	0.0543161	0.110576	0.0891	2.82179	3.29549	2.72909	2.74503	0.693147	0.693147	6.44404	7.30317	6.33683	1.15373	0.0478373	0.235072	4.83739	1.76302	1.53471	7.41979	7.07412	7.03086	1.805	2.01357	1.52606	11.6344	10.5466	10.6214	0.451076	2.74663	2.56032	4.0556	3.49378	3.38099	2.56879	3.27752	2.62539
231	1	17.5	1	265	2	1	1	8.20217	8.60221	8.4283	8.19321	7.7994	6.89184	0.0311404	0.0788689	0.619921	3.17728	4.58286	4.93447	3.32486	3.61685	4.05309	5.44359	4.09601	3.14845	2.6412	3.38777	1.61741	5.05987	4.39321	1.99606	8.21616	8.50775	8.89082	1.33763	2.80215	2.91181	11.5268	10.8659	11.6827	1.29746	3.88259	3.95508	5.83866	5.21868	5.03955	3.06991	3.1463	3.17972
232	0	9.9	0	207	0	0	0	8.90787	8.94873	8.96851	6.74774	8.04608	8.10653	0.0218542	0.0079566	0.0851578	3.39163	3.04963	3.28633	2.88172	3.35916	4.03061	6.51867	7.82524	7.48661	1.19392	1.75094	1.15373	2.95803	4.12875	1.68825	7.30776	7.78821	7.46049	1.85942	2.25654	1.91102	11.9259	10.2009	10.5829	1.4061	1.5217	1.67523	2.59077	4.29456	3.7305	2.97451	3.38099	2.93226
233	0	1.9	0	57	2	0	0	8.14182	7.83007	8.15888	10.2491	8.31539	5.23618	0.48899	0.471274	0.598482	5.1985	3.93367	3.4974	3.22446	4.00697	3.8545	5.75324	5.37064	5.22036	3.4012	3.94158	2.15756	3.13593	2.98062	1.88403	7.83909	7.88307	7.35052	3.71455	2.40694	1.48161	13.2401	12.2454	11.2767	1.17866	1.05431	1.23256	5.24592	5.27172	3.93339	3.37177	3.33932	2.12704
234	2	2.8	1	101	1	0	0	10.0289	9.66391	9.66391	8.55171	7.24205	7.77923	0.0922114	0.0941872	0.181126	3.57635	4.34488	4.02386	4.67124	4.32658	4.99893	6.21531	5.68358	5.24702	1.30019	0.867101	1.04028	3.48707	2.04252	3.82646	8.41103	8.48053	8.49658	1.7174	1.60141	2.27624	11.969	11.0917	11.6311	0.113329	2.21157	2.98669	5.05472	5.68133	4.69126	3.21567	2.93439	2.8713
235	3	9.6	1	232	3	1	1	10.2972	9.45434	9.77001	9.49118	9.66392	9.34084	0.441528	0.552641	0.283911	1.98849	3.30208	4.93447	4.86349	5.53187	5.52308	4.54606	4.08261	5.27811	4.52374	4.50756	2.92852	6.76992	5.80212	8.52138	9.42641	9.54481	10.0368	2.22138	1.81645	1.94162	13.1527	12.4241	12.9096	0.113329	2.38232	3.32432	4.81186	4.5563	5.84543	2.68512	3.05164	4.14504
236	1	14.4	1	168	0	1	0	10.3764	9.77001	9.66391	8.2325	8.15005	7.55787	0.249055	0.0279288	0.125796	1.90323	1.77707	1.95317	4.25071	3.75841	4.47392	5.32817	3.41773	3.3569	4.79049	3.58906	3.50856	6.94567	5.18178	3.97218	10.4707	10.4084	9.77622	1.03674	2.36837	2.05284	18.1458	13.2135	12.5735	1.29746	3.55048	3.1272	10.7554	7.44623	4.9777	4.28096	2.86334	3.26232
237	0	17.8	0	148			0	7.97579	7.27254		7.37875	7.51394		0.200579	0.296899		2.99305	4.04104		0.744316	0.693147		5.36345	4.60217		3.17555	1.24127		5.43843	2.23109		7.49288	7.44833		2.90032	0.802002		11.9991	11.7954		1.17866	0.262364		4.83398	3.71137		3.06991	1.27257
238	2	12	0	60			1	8.99366			10.199			0.216938			3.41701			2.11445			7.20103			2.29152			7.65197			7.37033			2.39151			14.0253			1.17866			6.14877			2.97451
239	3	0.8	0	66	0	0	0	9.50078	9.18231	8.992	10.3132	8.31436	6.11332	0.472356	0.36873	0.0975885	3.22873	2.74599	1.52475	3.95537	4.30616	4.16138	7.0236	7.00941	6.96414	3.51631	3.23475	1.28371	8.42731	5.92158	3.86703	8.32766	8.45233	7.94201	2.14476	1.80665	1.35583	17.1649	12.7719	11.5746	1.4061	1.20297	0.928219	7.68077	5.50167	3.75162	3.72352	3.26078	2.62539
240	1	16.5	0	250	0	0	0	9.37417	9.1762	9.36892	7.70701	7.15419	6.70575	0.0118682	0.0626304	0.0598231	1.20821	0.0029955	0.906644	3.30835	3.20051	4.14986	5.8715	6.06843	5.8693	0.770108	0.358374	0.41871	3.58906	3.53806	2.25445	7.89528	7.51806	7.49109	2.24813	1.23547	0.920283	12.0695	10.5646	10.7009	0.883768	0.667829	0.928219	3.53135	2.81241	2.76632	3.14845	2.47233	2.62539
241	0	14.4	0	180	0	0	0	7.9495	7.83391	7.50999	7.9756	7.01826	6.55509	0.0638163	0.177225	0.0758985	3.54077	2.86117	2.47267	1.32176	0.71295	2.56879	6.19001	5.82008	5.80513	1.31641	1.44927	0.951658	3.25347	2.72785	2.23324	6.704	7.18159	7.24566	0.97456	2.17815	2.34756	11.5096	10.8468	10.0539	0.883768	3.20883	3.08603	3.05918	3.9373	3.67275	1.39377	3.49923	3.01259
242	3	7	0	121			0	6.83984	7.4621		10.0025	7.82509		0.0105958	0.0842237		3.86753	3.84186		0.693147	1.19544		7.24013	7.40245		2.53924	2.70136		7.95054	2.47654		6.75865	6.84375		2.30956	1.22083		12.4406	10.994		0.883768	0.722706		6.56311	4.84623		5.75777	4.5418
243	1	3.1	1	160	0	1	0	9.66998	8.24588	7.76808	7.24671	7.77198	6.30975	0.0435314	0.0036245	0.0191699	3.10324	4.65134	3.73508	2.08437	3.80288	4.12746	5.28645	4.44147	4.70953	4.68056	3.58906	2.39334	5.46197	3.77506	3.12676	8.00928	7.96102	7.70571	2.4664	2.57337	2.92047	12.4835	10.3067	10.2725	0.883768	1.83896	1.88403	8.19567	6.82485	5.25786	3.55163	3.88916	3.43043
244	1	0.8	0	225	0	0	0	9.19387	9.15369	8.73314	6.6938	7.27904	7.15365	0.0143173	0.0093965	0.0489608	0.297509	0.0029955	1.23562	1.40278	4.42963	4.64847	5.91809	6.29342	5.84354	2.54944	1.44456	1.59534	7.49385	5.71703	4.29592	8.31864	8.53287	8.30721	1.40118	1.45395	1.46787	11.8679	10.7309	10.5279	1.50185	1.49739	1.53902	5.40901	5.16484	4.4987	3.58046	3.59484	3.24688
245	0	8.5	0	181			0	7.40609	7.27423		7.27175	6.73415		0.0055642	0.0447359		2.34272	2.68372		0.0820407	0.509825		6.67082	5.69036		0.770108	0.828552		3.96556	0.920283		6.92983	7.18235		1.40118	0.41211		11.7546	11.2018		0.883768	0.722706		3.64153	2.72785		2.40964	2.55179
246	0	0.5	0	132	2	0	0	8.173	9.04354	9.66391	6.24521	6.88359	6.30074	0.0168856	0.0215526	0.02478	2.75805	2.79153	2.8516	0.739554	3.33203	4.18113	5.56773	5.54518	6.01372	1.46557	1.28647	1.29746	4.73092	3.45632	2.16676	7.6178	7.55381	7.69576	2.16447	1.6525	2.05284	11.0801	9.9247	9.49978	1.4061	1.0116	0.625938	4.84403	4.48063	3.94003	3.21567	3.10144	2.62539
247	2	17.6	0	52			0	7.97942	8.64748		6.98041	7.16		0.0020992	0.191118		3.37699	2.66459		0.693147	0.693147		6.51427	6.1203		1.32176	0.867101		2.57718	1.75786		6.32341	6.99301		0.875469	1.08856		11.2378	11.0462		1.17866	1.97408		2.66862	5.71291		2.77695	2.09802
248	0	17.3	1	237	1	0	1	7.67387	8.67875	9.16308	8.53381	8.26243	6.57787	0.178389	0.216388	0.286068	4.29707	4.02707	4.24506	1.24314	3.50134	4.13708	5.74326	6.20051	6.24804	1.36864	2.66723	2.93386	3.61281	6.63726	3.157	6.93856	7.31788	7.41035	1.70293	1.74571	1.22671	12.1679	11.853	11.5558	3.06898	0.262364	0.19062	4.10512	4.98299	4.1523	3.8245	3.10144	3.82929
249	2	0.6	0	240	0	0	0	8.70822	8.33231	7.90386	6.75596	6.55258	6.48985	0.065014	0.214792	0.164846	1.01993	0.0029955	0.860143	0.70285	2.07443	3.65144	6.74473	5.96615	5.66643	1.56862	0.81978	0.783902	3.02626	0.970779	1.47705	7.0521	6.86276	6.73934	1.33763	0.912283	0.920283	10.9077	10.187	9.83257	1.87487	1.05431	1.01523	2.93651	2.75366	2.66375	2.85302	3.6444	2.62539
250	3	2.9	0	253	0	0	0	7.35958	8.21668	7.20953	6.63471	6.79247	6.14646	0.0080832	0.0234844	0.0338299	2.25733	2.37435	1.58832	0.139327	0.693147	1.61741	6.7281	6.286	5.42495	0.936093	0.306013	0.319907	3.77643	1.13783	2.29858	7.05488	6.94119	6.67077	0.765468	0.824175	0.875469	11.6265	9.45411	10.3082	0.883768	1.30019	1.01523	3.58518	2.98871	3.22366	2.40964	3.38099	2.9872
251	2	12	0	55	0	0	0	9.38084	9.22726	9.26352	6.29477	6.58845	5.60194	0.110543	0.200311	0.233555	3.01683	3.21954	2.53592	1.42887	3.58505	4.22837	6.13062	6.45205	6.49526	4.24635	2.59525	1.50185	8.07809	6.23441	4.67283	8.03119	8.08579	7.89058	1.89762	2.40152	1.52606	11.7128	10.8635	11.0179	0.451076	1.1314	0.357674	7.50828	5.19927	3.97725	4.72924	3.84866	3.29213
252	0	10.4	0	59			1	10.2421	10.0213		10.3495	7.87219		0.597402	0.182322		2.96638	3.55831		1.09511	2.78871		6.21597	5.27811		4.21124	3.83081		9.86174	6.09357		9.29807	8.90068		4.0376	1.89612		17.9044	13.2873		1.0438	2.59823		11.1306	6.58187		3.58046	3.22526
253	0	17.9	0	136	0	0	0	9.57455	9.36946	9.66391	8.415	6.47946	7.83287	0.120099	0.014417	0.0982342	3.046	2.85506	2.69857	0.693147	0.693147	3.06759	6.7986	6.13988	7.20638	0.940007	0.936093	1.11514	2.55955	2.85071	3.46574	6.88485	7.60937	8.02454	0.604316	1.17248	1.11186	11.513	10.4665	10.7896	0.693147	0.779325	0.788457	2.31352	2.68785	2.5329	1.39377	3.05164	2.35233
254	1	1.2	1	197	2	1	1	10.2179	9.77001	9.77001	8.85148	9.71118	8.64147	0.319613	0.550046	0.58624	2.67725	2.98959	3.8813	3.5731	5.9989	5.55604	6.21313	6.03309	4.92725	3.49772	4.27249	2.91777	6.69077	8.02224	2.84491	8.47051	8.54189	8.22818	3.62754	4.70166	3.2064	12.7446	12.7838	12.107	1.17866	4.52786	4.58006	6.42313	6.65628	5.4342	3.86409	3.99379	3.52135
255	1	12.4	1	42			0	9.92867	9.90354		8.18729	7.5542		0.0230653	0.0786709		1.75137	2.23879		0.665262	3.64454		8.27068	6.01372		5.8621	2.95491		12.4444	4.34899		8.4939	7.87131		7.11853	2.15408		13.9343	11.0305		0.451076	2.463		12.5407	4.79115		4.63123	2.37769
256	0	0.7	1	150	0	0	0	9.05535	9.24965	9.09916	7.4384	7.76085	7.23436	0.0196605	0.0157174	0.0087464	1.642	1.31036	1.26821	0.693147	3.09942	4.38271	5.73934	5.35659	5.45959	1.83098	1.53039	1.46325	3.88074	3.31419	3.69635	8.0134	7.5475	7.89878	3.17597	2.58551	1.30019	12.5762	11.2651	10.553	0.693147	1.59534	1.01523	3.76445	3.25963	3.35864	3.48799	2.37769	2.80154
257	2	17.9	0	94	0	0	0	9.44584	8.50331	8.39392	8.18387	7.42865	7.42696	0.166803	0.0608187	0.0394741	2.70491	2.8387	2.51624	0.678795	3.24669	3.93349	6.6743	6.29527	7.31522	4.13437	2.89037	2.32337	6.11165	3.59182	2.95491	8.75644	8.18032	8.05643	1.29473	1.37877	1.04028	13.0029	11.4998	11.1389	1.4061	0.314811	0.837248	6.37077	4.21124	3.79796	3.73361	3.10144	3.01259
258	1	13.6	1	53	1	1	1	9.54701	8.88248	9.37587	9.79291	9.00995	8.86157	0.486622	0.377124	0.465602	1.71425	2.8209	2.632	2.55128	4.95191	4.89687	4.91162	4.23555	3.72569	4.80901	3.79099	3.33932	9.73902	5.8522	4.25277	10.0547	9.46032	9.24956	3.19745	2.22354	1.67335	13.4496	12.3865	12.4364	1.17866	2.23644	1.95019	9.95403	6.57379	5.73509	5.11943	3.85397	4.34692
259	0	15.3	1	152	3	0	0	7.00195	7.65795	7.57466	5.7203	5.82994	6.2482	0.0049154	0.193263	0.0464867	2.38407	2.41162	2.30872	0.152292	2.26488	3.74738	5.96986	5.51745	5.62402	0.879627	0.845868	1.20297	2.29455	1.63511	1.57692	6.90463	7.07496	7.30854	0.688135	0.48858	0.727549	11.0696	10.9196	10.6214	1.17866	0.262364	0.500775	2.42303	2.76946	2.59077	1.39377	2.37769	1.96009
260	1	16.3	1	230	0	1	1	10.4237	10.0213	9.90354	8.43696	8.1597	7.73437	0.515943	0.298024	0.44658	1.45372	1.31399	0.977386	2.96836	4.72606	5.30174	4.79629	4.162	3.83298	1.90806	1.53039	1.45395	6.09657	5.24175	5.78383	10.2947	10.423	10.8772	1.57277	2.33408	2.31254	13.841	12.8233	12.5454	0.883768	3.22247	3.19089	6.52857	5.97445	6.46231	2.77695	2.67965	2.43537
261	2	17.8	0	125			0	7.52837	8.36775		7.20301	7.6521		0.125099	0.205161		1.60412	2.7644		0.693147	2.89093		6.31422	6.9613		1.7138	1.68083		5.19523	2.451		7.92632	7.90433		1.639	2.74727		11.2772	10.5483		1.74222	3.97631		4.33912	4.4505		3.48799	3.32468
262	1	5.7	1	118	0	1	1	10.466	10.0213	9.90354	9.85072	7.78792	7.83962	0.546235	0.0331092	0.131516	2.65007	3.52993	3.48147	3.51542	4.25284	5.03422	5.21167	3.7281	3.03495	3.63205	2.11746	2.06179	7.79134	4.19268	5.11199	9.10314	9.4163	9.86147	3.92118	2.02683	1.48161	14.6366	12.6045	12.5534	1.4061	1.72455	1.67523	8.33581	6.28862	6.73891	3.3254	2.67965	2.56955
263	1	0.9	0	266	0	0	0	9.65658	9.66391	9.4442	6.49625	7.45376	6.79037	0.0289254	0.0725509	0.3922	3.13936	3.47471	2.92836	2.01404	4.56892	4.74936	5.51725	5.43808	5.18739	2.90087	1.68454	1.73871	9.46068	4.00551	5.61677	8.80278	8.42749	8.51218	2.10413	1.19089	1.50408	11.9973	10.8714	11.9709	1.74222	0.223143	0.431782	7.21158	5.34758	4.86892	4.34614	2.55179	2.93226
264	0	0.8	0	243	0	0	0	7.22313	7.8441	8.2709	6.25598	7.09192	6.59525	0.0071483	0.005923	0.0080205	2.92916	3.06143	3.07288	0.235467	3.32143	3.78793	6.70146	7.43071	7.63385	1.46557	1.12493	0.912283	3.65092	2.99573	3.68888	6.90117	7.05012	7.04925	2.12465	1.7984	1.68269	11.5826	10.1563	9.5773	0.451076	0.667829	0.737164	4.24549	3.3673	3.157	3.27374	3.05164	2.9872
265	0	10.3	0	105	0	0	0	8.01006	8.22114	8.16973	7.39916	6.57959	6.22016	0.0168856	0.0950101	0.114034	2.82099	2.7143	2.40609	0.693147	0.693147	0.693147	5.51298	5.1299	5.05625	1.29746	0.452985	0.332177	2.95855	1.19392	2.15871	6.88102	6.7334	6.79122	0.604316	1.53471	1.54969	10.6819	9.73625	9.90037	1.4061	2.03601	2.04252	3.23672	3.19949	3.30248	2.40964	3.1463	3.01259
266	0	1.3	0	101	1	0	0	6.54978	7.7669	7.92274	6.37742	7.53744	7.01627	0.0233485	0.0318312	0.029573	1.16612	2.02736	1.54287	1.41013	3.90076	4.03362	6.6653	6.91274	7.03439	2.11384	1.66203	0.797507	3.20963	3.04927	2.57261	7.64817	7.54697	7.43071	3.8269	4.59976	2.07819	11.4627	10.7121	9.99473	0.883768	2.94339	2.63691	3.69262	3.71284	3.29213	3.30027	2.78006	1.96009
267	0	1.3	0	170			0	6.51254	7.10808		6.90853	5.84987		0.0058524	0.0124633		2.31629	2.90375		0.693147	1.54863		5.87412	5.02388		0.542324	0.201307		4.13756	1.16315		6.69964	6.69456		1.19695	0.672944		11.4307	9.6149		0.451076	0.223143		3.4433	2.67759		2.56879	2.82376
268	0	17.5	1	146	0	0	0	9.1068	9.351	8.57833	6.92547	7.56014	5.59774	0.0436007	0.0432744	0.0808308	3.71654	3.91488	3.25719	0.267734	2.32337	3.31273	5.6845	5.17615	4.33336	1.64481	1.72633	0.966984	5.39934	3.44681	1.37118	8.02296	8.14148	7.99193	1.09192	1.26695	0.672944	10.9263	10.5726	10.9037	1.17866	0.667829	0.737164	3.10459	2.83615	3.26576	3.06991	3.29361	3.34674
269	0	5.5	0	187			0	7.8292	7.065		5.76025	5.10807		0.0142459	0.0533374		1.95338	1.60623		0.693147	0.693147		5.18509	4.90527		0.254642	0.101654		1.82938	2.26072		6.68385	6.81014		0.765468	1.32442		10.4898	9.86206		1.4061	0.779325		1.9125	2.16447		1.39377	2.55179
270	0	15.8	0	104	0	0	0	10.0135	9.26109	8.41717	7.96616	7.24819	6.44855	0.144602	0.230116	0.0949108	2.23077	3.50829	2.65914	0.477786	3.85355	3.75056	6.24228	6.24611	6.13123	4.40538	2.90142	1.6864	9.51095	4.82028	3.01062	8.84891	8.90991	8.42002	2.1838	1.72811	1.20896	12.0003	12.7695	11.0221	1.87487	2.40334	2.32337	6.34755	4.67236	3.73576	4.31762	3.76931	3.01259
271	1	3.9	1	295	0	1	1	10.3735	10.0213	10.0213	10.4188	9.71118	9.66392	0.562097	0.211592	0.139826	3.46416	4.69162	4.23334	3.57432	5.8866	5.48299	5.57777	3.71357	3.43721	3.49195	2.3302	2.93916	7.80647	4.79579	7.32317	9.43243	9.74783	10.5477	1.67147	1.84845	3.94468	18.1458	13.4539	13.0848	1.17866	2.17361	2.38784	9.5751	7.4838	8.23724	4.70809	3.87432	4.03707
272	1	7.2	0	251			1	7.69285			7.01643			0.0017376			1.15294			0.693147			5.2096			1.18479			3.95929			6.99581			1.67147			11.2814			0.883768			4.27291			2.97451
273	0	3.4	0	67	2	0	0	8.72184	8.15972	8.49516	7.80072	7.82918	6.47653	0.39936	0.462135	0.166829	2.30991	2.22722	2.91129	0.18648	3.01652	2.7137	6.08643	5.93224	6.36819	1.94448	2.70136	0.985817	5.13621	4.67283	1.02962	7.49871	7.69348	7.38585	3.24688	2.85762	2.53131	15.2099	12.2656	11.0896	1.50185	2.51041	3.02091	4.46141	3.9701	3.82538	2.85302	3.18759	3.7329
274	0	2.8	0	284	0	0	0	7.28553	8.71518	8.01822	6.56112	6.18431	5.66112	0.448626	0.0798904	0.0534506	2.57631	2.08231	1.52508	1.32336	3.86493	3.31054	6.33491	6.06379	5.33754	1.30563	0.435671	0.425921	4.00205	1.70475	1.45161	8.35546	7.58376	7.00397	1.9947	1.10526	1.00063	12.0186	10.6088	10.5279	1.99061	1.49739	1.6525	4.2264	3.1307	3.29843	3.45221	3.1463	2.93226
275	0	17.1	1	294	1	0	0	8.88351	9.77001	10.0213	6.73823	6.77923	6.74876	0.0234901	0.0626804	0.0181362	3.85915	3.65552	3.08186	2.75085	5.01127	5.10482	4.94563	5.42495	5.79606	4.05213	3.36384	3.03495	7.18963	6.18002	5.87493	8.70758	8.74815	8.58784	2.99172	2.2834	1.71919	12.0009	11.5085	11.3259	1.4061	0.722706	1.41099	6.42586	5.0876	4.53817	3.84866	2.86334	2.93226
276	1	0.2	0	225			1	9.96576	9.77001		8.36266	7.63031		0.610435	0.506062		1.39153	1.32042		3.00672	5.46599		6.39618	5.18178		3.312	2.44235		5.66178	4.5486		9.60301	9.67665		3.81881	3.07777		15.2855	13.0362		0.883768	2.99022		6.38317	6.04851		3.37177	2.86334
277	0	16.5	0	146			0	6.38172	7.32608		8.62339	7.63186		0.0677941	0.0470599		3.02924	3.69509		0.693147	2.2143		5.81449	5.14166		0.883768	2.02815		3.35341	2.84491		6.85263	7.48549		0.841567	0.41211		11.839	11.1922		0.113329	0.0099503		3.21326	3.15274		2.40964	1.27257
278	2	14.8	1	168	0	0	0	7.74123	9.1702	9.09542	7.70448	7.26592	7.04616	0.216688	0.0196085	0.168686	2.00479	1.60322	1.81905	0.61058	2.36556	3.53529	4.91052	4.69135	4.91265	1.95444	1.8516	0.95935	3.24532	1.78675	3.92395	7.75072	7.54009	7.92841	0.908259	0.996949	1.32708	12.0003	10.9008	11.3241	1.4061	0.879627	1.16315	4.46372	3.53689	3.94216	1.39377	1.09861	1.70111
279	0	1.9	0	86			0	6.83783	7.94004		7.81714	7.17753		0.0299105	0.0362969		2.54913	3.67041		0.781845	2.08753		6.20875	6.32256		2.58249	2.08815		5.53458	3.56671		7.9331	7.45008		2.64048	1.68083		12.1797	10.6073		1.50185	1.0116		5.18861	4.07431		3.72352	3.12412
280	0	1.1	0	88	2	0	0	6.34218	8.90519	8.8694	7.21384	6.00399	6.26996	0.025258	0.182871	0.0457877	1.99198	1.5553	0.829861	0.28968	2.77134	3.53907	5.99787	5.68698	5.5835	1.80336	0.407463	0.196389	5.38211	2.58776	3.14845	7.7898	7.27309	6.92264	1.8718	2.25129	2.43186	10.8727	9.24243	9.00404	0.451076	3.00171	3.19581	4.16511	3.00914	3.63231	3.06991	3.02481	2.8713
281	0	12.4	1	68	2	1	1	7.93442	9.77001	9.77001	9.1235	7.3492	7.83456	0.302089	0.437723	0.38076	4.70573	4.68957	4.06922	2.4344	4.15151	5.87869	5.33984	4.7362	5.04343	3.99526	3.84588	5.26269	4.41619	2.82731	6.43935	8.96194	8.73889	9.68284	5.55308	4.38875	5.68058	12.7206	11.8827	12.4947	0.113329	2.2834	1.86563	6.33603	5.87986	6.58382	3.72352	3.54933	4.66983
282	1	0.2	0	253			1	6.95726			9.02547			0.439096			2.29354			4.50849			6.5754			2.62539			8.93832			10.4284			3.77207			13.2372			1.74222			8.65918			3.37177
283	0	0.6	0	134	2	0	0	6.93709	8.62314	8.67403	7.10793	5.61375	5.5481	0.0226403	0.0998005	0.0492781	1.10988	1.33118	1.33671	3.47429	2.94365	3.19315	6.68914	6.20859	6.34036	3.06945	0.982078	0.398776	4.32453	1.86408	1.4422	7.49443	6.97448	7.15305	2.68239	1.28093	0.756122	11.3871	9.90941	10.1813	1.0438	0.392042	0.837248	3.99618	2.21485	2.12106	3.06991	3.10144	2.8713
284	0	3.5	1	222	1	0	1	8.05376	9.34019	9.41622	9.33062	7.34319	7.28978	0.0700937	0.0583312	0.100885	2.69026	2.47759	2.72802	4.12503	4.0985	4.45464	6.28322	6.34914	6.18415	2.20497	2.97553	3.44999	7.21826	3.19867	1.90211	8.76254	8.3673	8.5543	1.1474	1.76473	1.26976	12.86	11.3303	12.0481	0.451076	2.33988	1.81319	6.99643	4.56299	4.90186	3.48799	2.09802	1.70111
285	0	8.3	0	156	3	0	0	7.80581	7.21066	6.94451	6.80576	6.17121	5.23517	0.0545705	0.0743908	0.0408806	2.56206	3.06598	2.92023	3.16969	2.52853	2.2284	5.42574	4.95583	4.24563	2.34947	1.14103	0.198851	5.40092	3.63759	2.5177	7.04498	7.13409	6.79235	1.62334	1.74571	0.920283	12.3225	10.861	9.82876	0.693147	2.16102	2.52413	4.14123	3.69337	3.05636	2.85302	2.86334	2.72064
286	1	13.1	0	182			0	8.27139	9.42126		6.61544	7.3209		0.156818	0.103973		1.06695	1.50763		4.24935	3.6124		6.36463	6.46147		0.751416	1.0818		4.00515	3.69387		9.37789	9.29128		1.24703	2.13061		12.293	11.1871		0.113329	2.99022		4.09501	3.89488		3.02481	2.86334
287	1	1	0	140			0	8.32778	8.34296		9.74531	7.4181		0.0571061	0.0279875		1.56035	3.41286		3.74349	2.92424		6.46248	6.09582		0.438255	1.38879		4.07618	1.1474		7.08943	7.24351		2.19277	1.14103		12.0587	11.5777		1.4061	1.38879		4.12503	2.51366		2.15408	1.09861
288	0	6.8	1	215	0	0	0	6.97008	8.10144	7.63347	8.17867	8.05995	7.1951	0.0569692	0.0286292	0.0231559	2.62278	4.54392	3.76524	2.49527	2.98795	1.5465	5.77334	6.40026	5.24702	2.16332	2.87357	2.04769	3.45632	3.96081	3.69138	8.94931	8.38981	7.95893	2.49568	1.10526	2.29152	11.9507	11.8244	10.8405	0.451076	1.05431	2.07191	3.57403	3.77597	4.11855	2.68512	2.09802	2.35233
289	3	14.3	0	286	0	0	0	6.92334	8.03008	7.71352	7.63662	6.7155	5.86876	0.115332	0.0645385	0.0464867	4.07293	3.37576	2.10997	2.33795	2.08753	0.693147	6.30454	5.72358	5.56834	1.05431	1.37372	0.584448	2.27419	1.99061	1.40854	6.59339	7.32119	6.59441	1.03674	0.774727	0.482426	11.9396	11.0129	10.5316	0.883768	0.604316	0.500775	2.6412	4.05958	2.29354	5.38752	5.30022	4.78407
290	0	14.5	0	232	0	0	0	7.01432	8.05213	8.0785	6.54283	7.14468	7.21488	0.0169569	0.0292704	0.125723	1.09243	1.26101	1.05187	0.693147	0.693147	2.81301	5.6569	5.00395	5.9135	0.647103	0.303801	1.36609	5.01682	3.08649	3.77735	7.66035	7.19369	7.01481	2.92852	1.81645	0.95935	11.0892	10.6778	10.1852	0.883768	1.90954	1.84845	3.66228	2.75047	3.99838	2.40964	3.18759	2.50716
291	2	16.8	0	61	0	0	0	7.14763	8.16658	7.70788	6.53825	6.97393	6.85589	0.045749	0.0663932	0.128302	2.01604	2.33781	2.28975	0.693147	1.6419	2.36603	6.12683	5.78383	5.73979	0.378436	0.845868	0.982078	3.31673	2.78501	2.05284	6.98805	6.97167	7.85864	0.688135	1.17248	1.45629	11.2921	9.85882	10.5829	0.883768	1.54756	1.51513	2.22138	2.54944	2.64547	2.97451	1.09861	2.93226
292	0	17	1	100	0	0	0	7.11527	8.35115	8.3672	7.2353	7.21504	6.76344	0.123883	0.233257	0.102868	0.0029955	0.579978	0.262364	3.42833	3.77506	4.11969	3.9808	4.19871	4.35543	2.72458	2.49321	2.5096	2.87751	2.56495	3.95124	7.86519	7.95191	7.81843	0.97456	0.955511	1.44456	11.5174	11.2267	10.7911	0.451076	0.667829	1.73519	4.75531	5.2318	5.35988	2.85302	3.22526	3.21447
293	0	0.5	0	272			0	7.317	7.56728		6.92046	7.61193		0.0641988	0.0883856		2.38255	2.69928		3.52371	3.37177		6.09059	5.85793		2.38509	2.14007		2.23431	2.99072		7.44055	7.70301		1.38128	2.14242		11.7923	10.9591		0.883768	0.223143		3.36107	3.61523		2.85302	2.99673
294	0	16.5	0	105	2	0	0	10.174	9.58646	10.1267	9.64403	8.09842	7.45324	0.378933	0.135592	0.0576057	2.98285	3.42147	2.61018	3.34198	1.74222	3.9523	5.0083	4.56226	5.14166	4.10808	3.02529	3.68888	5.78207	2.89037	4.74493	7.61936	7.66341	7.56216	1.49962	1.46557	1.93442	13.8635	11.6313	11.355	1.4061	2.48657	2.40875	5.81299	4.10825	4.82398	3.55163	2.51527	3.63759
295	0	14	0	171	2	1	0	9.73926	8.92387	8.43537	8.30858	7.83669	7.95456	0.149669	0.0859657	0.0138134	2.43001	2.99373	2.52709	2.97655	1.90806	0.198851	6.31046	5.826	5.34711	1.22671	1.01885	0.858662	3.34885	1.42311	1.30019	8.50013	8.13271	7.7424	1.42311	0.940007	0.779325	12.2218	10.8256	9.97527	1.0438	1.5433	1.16315	4.63677	4.14852	3.17095	3.18346	2.51527	1.09861
296	0	6.3	0	150	0	0	0	8.58626	8.02193	7.78476	8.60733	7.16011	6.83994	0.124651	0.277958	0.355943	3.0514	2.74743	2.72093	2.2423	2.2895	3.31564	5.62661	6.34564	5.70378	2.28442	2.5416	1.35067	4.94078	2.41591	3.40784	7.07108	7.11314	6.97728	1.92279	1.32176	1.26976	11.7722	11.7946	11.5028	0.883768	0.667829	0.837248	4.6657	3.23001	2.97757	2.40964	3.06666	2.25234
297	1	13.5	1	122	2	0	1	9.44581	9.40772	8.35968	7.49862	7.88974	8.41522	0.118169	0.082521	0.0520617	2.02597	1.62383	2.43186	4.02722	3.81375	3.12192	4.72091	4.60417	4.61215	4.61571	3.41444	3.59182	7.75746	4.78749	5.11199	7.95878	7.6587	7.49165	1.19695	0.832909	1.32708	11.8121	11.2008	11.4329	1.80993	1.16627	1.09192	7.79197	5.49442	6.78863	3.58046	2.3618	3.21447
298	0	6	0	112			0	6.34273	7.50502		7.91782	5.73022		0.0005071	0.127059		3.16937	2.49593		1.01523	1.4207		6.7849	6.35957		0.631272	0.741937		2.85244	1.19695		6.62854	7.0579		0.765468	0.609765		11.3068	10.4284		0.451076	0.530628		2.72195	2.26592		1.39377	2.99423
299	0	6.6	1	260			0	9.59455	8.66583		9.21651	6.90524		0.212478	0.536305		2.97239	3.06626		5.23942	4.57687		6.12219	5.22575		1.75094	0.222343		3.84267	1.32176		8.39436	7.66716		1.29473	0.451076		11.9464	10.8973		1.58719	0.357674		4.9687	3.29324		2.56879	1.71019
300	2	16.8	1	57			0	6.54177	8.07237		8.27417	6.90283		0.0058524	0.048278		1.74432	2.17458		0.693147	0.693147		3.67579	3.92197		1.13783	0.205387		5.91534	1.29473		8.03185	7.16472		1.09192	0.262364		10.6533	10.3048		0.883768	0.262364		5.84357	2.53924		3.37177	1.09861
301	0	1.8	0	192	0	0	0	7.67926	7.69439	7.55877	6.33277	6.02385	5.66289	0.180448	0.527038	0.359015	3.07072	2.89724	2.87328	1.92862	0.693147	2.35991	4.88341	4.60717	4.16044	2.40694	1.49515	0.390013	2.36837	1.78339	1.335	6.92362	7.12769	6.74993	3.18304	3.09286	2.90909	10.9385	10.1935	10.1984	0.451076	4.15763	4.22024	3.54299	4.86769	4.73593	2.68512	3.8373	2.76254
302	0	3.5	0	111	0	0	0	8.01229	8.2205	8.14417	8.98668	7.1733	7.63373	0.0571061	0.0106953	0.0679186	3.16114	3.08722	3.00553	1.7673	2.58438	2.83233	6.45162	5.81711	5.46806	1.4929	0.511625	1.34286	5.30787	1.29473	3.49347	7.1813	7.22403	7.53209	1.24703	0.371564	1.59127	11.8462	10.0333	10.1918	1.17866	1.20297	0.928219	3.88259	2.05412	2.97195	1.39377	2.99423	2.8713
303	0	8	0	83	0	0	0	7.7044	7.04865	7.18579	8.49551	6.33444	7.059	0.221577	0.0772265	0.128945	3.57853	3.30659	3.48064	0.87755	1.47018	2.46979	5.16616	4.40428	4.05004	0.703098	0.756122	0.916291	3.168	1.17557	0.732368	6.63512	6.78559	6.87936	0.97456	0.765468	0.95935	11.3537	9.97689	10.0659	0.451076	1.16627	1.60944	2.97757	4.22156	3.13419	1.39377	3.26843	3.2308
304	0	9.75	0	84			0	7.58014	7.1679		7.237	5.79556		0.0272344	0.0114043		2.96692	2.94001		0.693147	0.693147		5.91994	5.35186		2.44928	0.858662		5.3396	2.52573		6.85885	6.41182		1.8453	1.4207		11.7701	10.3714		1.17866	0.14842		4.63064	2.48157		2.97451	2.87864
305	0	0.2	0	280			0	9.09013	8.34069		6.211	6.61026		0.0220734	0.0489608		2.5829	2.20778		3.22446	3.6274		6.58563	6.54391		0.678033	0.765468		1.54543	1.94734		7.30585	7.34601		1.06471	3.06105		11.2881	10.0748		0.113329	4.50469		2.90416	4.21035		2.79055	3.20397
306	2	10.7	0	193	1	0	0	6.84928	8.99098	8.57643	8.29025	7.63793	7.09384	0.612518	0.620692	0.69753	2.46441	2.73203	3.37847	1.12817	2.58513	5.3189	6.32801	6.58341	7.06732	3.02042	2.21594	1.53471	6.85471	6.17379	3.63231	7.24744	7.39695	7.35564	2.64333	2.76001	2.94286	11.9423	11.222	11.0351	1.41342	3.63231	3.74573	5.36878	4.77853	4.56456	4.38751	3.86723	4.23498
307	1	0.8	1	155	0	1	1	9.0304	8.4921	8.21487	9.8397	7.00707	6.25148	0.0062846	0.0071429	0.007294	3.79259	4.43759	4.28848	3.13897	3.26538	4.6263	5.41987	4.74493	4.74493	3.82799	2.63189	1.77665	8.25505	4.62497	3.03495	8.31294	8.65382	7.96381	2.00418	1.92132	1.93442	12.1164	11.4707	10.3683	1.41342	2.54318	2.90799	13.5307	7.55642	6.82086	3.66817	3.29806	2.12704
308	0	12.6	1	106	0	0	1	8.59943	8.59907	8.97168	8.4832	7.54175	7.86074	0.416754	0.535885	0.553111	2.83457	2.316	3.45069	3.4017	3.47197	5.41142	4.09301	4.00003	4.05872	3.96556	3.71601	3.37074	3.74242	4.0413	4.40183	7.63882	8.00737	8.03204	3.48615	3.68663	2.91777	12.7705	12.1849	11.8357	0.48858	3.44298	3.69163	7.16933	6.86187	6.47946	4.29769	4.52309	4.56122
309	1	16.1	1	70	1	1	1	10.3766	9.77001	10.1267	10.3091	8.79896	7.61784	0.534287	0.291438	0.0935783	4.6995	3.78205	3.8493	5.9999	6.01492	5.98781	6.94629	5.50533	3.7013	5.60105	6.47851	6.2106	10.7853	9.34758	7.54274	9.73399	10.7624	10.63	6.30439	3.32827	2.95387	15.2031	13.7105	13.3976	0.113329	2.69598	3.80733	13.6162	10.3256	8.76074	4.29769	4.33951	4.09701
310	3	6.9	0	154	0	0	0	8.35168	8.75764	8.51292	8.5575	7.20614	6.42427	0.265759	0.0930267	0.0808308	1.94032	2.72841	2.11306	2.9447	3.10481	3.28035	6.96428	6.77992	6.07993	0.722706	0.95935	0.29788	4.1969	3.054	1.93874	7.50559	7.13966	7.42774	1.65058	1.84214	2.05284	12.4624	10.7947	11.0618	0.113329	2.74148	3.00963	4.07397	3.93594	3.98248	2.93704	2.8094	2.56955
311	0	14.6	1	121	1	0	0	6.4398	6.64534	7.41197	9.51819	6.45658	7.43409	0.178692	0.185899	0.324161	3.62836	3.243	2.25528	3.07869	2.83732	3.94903	5.02618	4.17131	4.98361	2.5611	2.26176	2.41591	5.09467	3.01062	5.42495	7.4813	7.30182	7.95542	0.708036	1.77834	2.10413	12.1774	11.0657	11.2279	0.113329	2.69598	2.59525	4.29265	3.612	4.56716	2.07317	3.06666	2.12704
312	0	1.2	1	184			1	8.39444	9.66391		7.29576	9.66392		0.0600447	0.476256		2.8372	2.65197		4.43397	5.18898		6.4383	6.39359		1.27815	2.8094		4.08008	6.3613		7.72152	9.94975		1.56653	4.77272		10.611	14.2361		0.113329	4.4682		3.6971	7.54925		2.56802	3.37759
313	1	14.1	1	217	2	1	1	7.07879	9.07422	8.76906	9.06123	9.21306	7.99933	0.0195895	0.132725	0.517102	1.94226	3.27113	3.25488	4.66481	5.15658	4.60752	4.54542	4.90527	3.43721	2.47989	4.16821	3.29584	5.00005	7.32515	3.07731	8.47936	9.78166	9.2687	1.82938	2.57261	2.0109	12.2477	12.2704	11.4878	0.113329	3.28877	2.82731	6.99909	8.05304	6.54002	3.56019	5.29315	4.22581
314	0	0.2	0	138	1	0	0	7.74314	9.49414	8.85992	9.45687	9.5055	6.93689	0.379429	0.475811	0.464682	3.1027	3.86234	3.38617	5.46589	5.17629	4.77795	6.80635	6.38688	5.40717	5.44367	3.94932	1.89612	6.60138	3.2884	2.6174	8.41501	8.1934	7.7562	6.2432	4.96808	2.33892	13.5699	12.4731	10.8647	0.904218	2.69598	2.45702	5.89616	4.11985	3.48001	4.76243	3.67072	3.57403
315	3	16	0	257	0	0	0	8.03938	8.74695	8.56747	8.36333	8.1671	7.8981	0.0923413	0.277415	0.0610552	2.10285	2.89218	3.14815	3.92405	3.14501	3.09942	6.42268	6.39359	6.34564	4.1252	2.11384	1.99334	6.2295	3.8712	3.75654	7.6969	7.57815	7.90544	1.4929	1.38379	1.46787	11.5132	11.4327	11.0733	0.113329	0.262364	0.494696	5.76218	4.139	3.95086	3.66817	2.8094	2.96373
316	2	15.1	0	55			0	7.39358			7.45023			0.0512716			2.30663			3.43011			6.19044			1.54116			5.21096			7.46523			1.37118			11.5055			0.113329			3.8245			3.04643
317	0	16.6	1	177	2	0	0	7.90135	8.0604	8.54016	7.78692	6.13375	6.93244	0.0649461	0.28822	0.083528	4.68825	4.47805	4.78352	3.67693	3.97575	5.28619	4.31294	4.54223	4.7185	3.70819	3.5582	3.81771	3.38133	3.40784	3.51453	8.06328	8.08425	8.17216	0.620576	1.57277	0.647103	12.0396	10.8432	10.922	0.113329	2.88088	0.788457	3.86912	3.44808	3.91182	2.07317	3.76654	1.09861
318	1	17.7	0	227	0	1	0	8.48937	9.56343	9.66391	8.61575	7.36081	7.60056	0.0867094	0.128321	0.076093	2.18358	3.18476	3.02284	3.36661	4.04217	4.38096	7.1006	6.78106	6.53959	3.94623	3.89589	3.50856	6.39886	4.12228	3.7612	8.82052	9.17118	9.25989	5.09467	2.20055	1.89762	12.4628	12.5167	12.24	0.113329	2.7638	2.56264	5.90901	4.79604	4.74406	3.29806	3.20397	2.96373
319	0	4.8	1	65	1	0	0	8.78492	9.54701	8.27423	8.54335	6.8464	5.39274	0.0864436	0.260985	0.217564	3.30747	3.40895	2.16757	3.40734	2.87215	3.78226	6.65271	6.6107	5.55683	4.51108	3.82646	1.63511	6.50225	3.19048	1.9125	7.94017	7.73105	7.64969	1.63511	1.82616	2.10169	12.4447	11.3295	10.5003	0.113329	2.77134	3.1307	5.81306	4.47027	3.46448	3.13419	2.96785	1.09861
320	2	2.9	1	73			1	9.40493			10.3587			0.3257			2.80369			4.80222			5.7099			4.13884			8.45072			9.29311			1.99334			13.5013			1.19089			5.63657			2.93704
321	0	17.2	0	158	1	0	0	8.24109	8.389	8.10878	6.6925	6.18899	6.41159	0.18377	0.0812	0.0373607	3.37975	3.92535	3.29576	2.5329	0.693147	2.92128	6.72573	6.46303	6.10256	2.14242	1.38379	0.727549	4.30515	3.46574	3.34639	7.45644	7.1301	7.0934	1.41342	1.92862	1.53687	10.9342	10.4647	9.7548	0.113329	2.61374	2.50389	4.29265	3.56671	3.37005	3.04643	3.35236	3.08557
322	2	14.3	0	81			0	8.00755	7.75713		8.13704	6.60293		0.0207258	0.107294		2.88441	3.336		2.81511	2.1883		6.57242	6.97261		2.08815	1.66771		3.29473	3.03975		7.17201	6.44095		2.47148	1.72988		11.2124	10.4701		0.113329	0.357674		3.13245	2.61227		2.56802	2.51527
323	3	9.3	1	236	0	1	0	8.22553	9.22461	7.97126	7.96512	8.26244	7.53892	0.278674	0.420877	0.0471853	3.39521	4.10369	3.22831	3.46182	2.43537	4.44758	5.63107	5.34711	4.06732	2.83791	4.22098	1.28371	8.68758	7.87474	6.24028	8.16718	8.65835	7.18083	5.75092	8.29692	1.50408	12.5363	13.3733	10.4107	0.113329	3.42816	2.07191	7.51185	8.79715	5.96214	3.79346	4.58466	3.12016
324	3	1.5	0	68	2	0	0	8.47587	9.31762	8.46168	7.85034	6.48668	6.97965	0.163178	0.625689	0.533123	3.54476	4.08834	3.37632	4.19359	4.87264	4.02106	6.79801	5.36129	5.93489	4.47643	2.26592	1.49515	6.1068	5.22036	4.28634	8.44412	7.9652	7.99598	1.94591	2.96218	2.8338	12.8551	11.6909	10.232	0.904218	3.73026	3.94874	7.05561	5.14651	4.38863	3.92019	2.72916	2.80275
325	1	11	0	64	1	1	1	10.3736	9.77001	10.1267	8.71134	8.81935	8.22671	0.53297	0.303153	0.317788	2.48161	4.20496	4.14048	4.95364	4.06199	5.86489	6.30533	5.38907	5.06259	4.12471	2.25759	2.8848	5.65109	4.05004	5.91889	9.37777	9.68427	10.0367	2.37398	1.25276	1.6312	15.2031	13.4227	12.8366	0.113329	1.24127	1.13783	6.20579	6.2788	6.90126	3.49438	2.93969	3.57403
326	1	12.6	0	76	0	0	0	8.09761	8.14093	8.31424	8.87175	6.29508	6.59645	0.0935299	0.346661	0.0808308	2.8056	2.84752	1.99218	3.97331	5.3165	3.84289	6.36058	5.96358	6.24028	1.96431	1.53039	1.18784	5.30777	4.19419	3.69387	7.70002	8.17639	7.92008	1.72988	1.8718	1.27815	12.524	11.7093	10.9869	0.113329	0.357674	0.0953102	4.34121	4.12326	3.62087	2.56802	3.16842	2.91561
327	1	17.9	1	79	2	0	1	8.16894	9.66391	10.1267	9.81002	9.71118	9.66392	0.36826	0.627605	0.652432	3.62597	5.01728	3.83125	3.59347	3.85714	5.29849	6.83614	5.54126	5.07517	4.06526	4.53045	4.70048	5.66929	6.87833	7.26403	8.1244	9.39873	9.38227	3.22645	3.13853	3.58629	15.2031	13.6023	13.9108	0.113329	3.15103	1.74222	4.38627	5.03604	5.24713	3.37348	4.17608	4.47756
328	0	17.9	0	64	2	0	0	9.87497	8.92146	8.94638	8.3998	5.85168	6.27004	0.061136	0.109224	0.0644928	4.44499	4.86754	4.32648	4.45957	5.04323	3.34955	6.73953	5.97126	6.05912	2.74277	3.21084	1.98787	5.06228	3.13983	3.40453	8.51465	8.133	8.11462	0.867101	0.71784	1.14422	13.2276	11.5381	10.8563	0.71784	0.667829	0.262364	5.085	5.00817	4.62742	2.93704	2.99423	3.48493
329	1	0.4	0	115	2	1	1	10.3707	9.77001	9.90354	7.61242	6.45328	7.47306	0.0492042	0.245964	0.347704	2.53876	2.65261	1.17634	5.52792	2.95855	5.81796	5.94025	3.58074	3.61899	3.53164	0.751416	1.06815	8.70335	4.72739	6.11147	8.90668	8.74512	9.07978	2.70203	2.24707	2.66792	12.4038	11.6106	12.7512	0.113329	0.357674	1.805	6.9617	4.47552	5.08574	3.4174	1.09861	2.86277
330	1	1.1	0	160	2	1	1	8.44509	8.67612	8.83215	9.63992	9.42798	9.53351	0.0407524	0.0962872	0.13472	3.54749	4.24894	4.02187	3.7851	5.55129	4.61239	7.64084	7.43071	7.54274	1.9615	1.36864	0.95935	4.15434	1.84055	2.15408	9.04035	8.87431	8.97954	1.17866	1.69378	1.39624	11.4246	10.4229	9.97241	0.71784	2.50553	2.16102	5.38761	3.80444	3.46854	3.45758	3.04357	2.86277
331	0	3.6	0	198			0	7.05074	7.89066		7.84291	6.31337		0.0426985	0.0198729		4.5822	4.29056		0.368109	4.17838		5.92099	6.62672		3.94139	2.26176		2.8792	2.72785		7.05082	7.57559		2.08194	1.45395		12.6188	11.3402		0.904218	1.24127		4.41244	3.28391		2.93704	3.04357
332	0	2.6	0	72	2	0	0	7.11124	6.78988	7.91186	7.15967	7.79225	7.34649	0.0194474	0.0591477	0.0109211	1.79989	2.4413	2.8122	0.693147	0.693147	3.22087	6.28631	5.61313	5.95064	2.9882	2.8792	1.05082	7.00856	2.95491	2.84491	7.29404	7.40428	7.09424	2.62467	3.22287	1.14422	11.5625	10.7364	8.94923	0.182322	1.4884	0.24686	4.80623	3.64336	2.70938	2.93704	3.04357	2.29455
333	0	2.5	0	126	1	0	0	7.28449	7.68347	7.59782	6.17889	5.73127	6.6511	0.225402	0.235823	0.186461	2.63974	3.3754	3.48354	0.693147	0.693147	2.82346	5.66254	5.48894	5.07517	0.993252	0.193921	0.107957	3.08145	1.44927	1.86563	6.98582	6.43935	6.91473	1.81645	1.47705	1.64673	11.1078	10.2491	9.3957	0.113329	2.38416	1.13783	3.78669	3.10324	2.82672	3.13419	3.66356	2.96373
[truncated: 15 more columns]

## Sheet: Fig 5, 7; Sup Fig 3, 5-9 (z)
subject#	Dxcoded (P=0, S=1, A=2, O=3)	Age (y)	Immunosuppresed	PF initial	d7 ARDS resolved=0, mild=1, mod=2, sev=3	modsd7	PICU Death	ANG2 DAY 0 (Z SCORE)	ANG2 DAY 3 (Z SCORE)	ANG2 DAY 7 (Z SCORE)	RAGE DAY 0 (Z SCORE)	RAGE DAY 3 (Z SCORE)	RAGE DAY 7 (Z SCORE)	NUCL DAY 0 (Z SCORE)	NUCL DAY 3 (Z SCORE)	NUCL DAY 7 (Z SCORE)	SPD DAY 0 (Z SCORE)	SPD DAY 3 (Z SCORE)	SPD DAY 7 (Z SCORE)	P3NP DAY 0 (Z SCORE)	P3NP DAY 3 (Z SCORE)	P3NP DAY 7 (Z SCORE)	CCL22 DAY 0 (Z SCORE)	CCL22 DAY 3 (Z SCORE)	CCL22 DAY 7 (Z SCORE)	CCL7 DAY 0 (Z SCORE)	CCL7 DAY 3 (Z SCORE)	CCL7 DAY 7 (Z SCORE)	IL6 DAY 0 (Z SCORE)	IL6 DAY 3 (Z SCORE)	IL6 DAY 7 (Z SCORE)	TNFR1 DAY 0 (Z SCORE)	TNFR1 DAY 3 (Z SCORE)	TNFR1 DAY 7 (Z SCORE)	GZMB DAY 0 (Z SCORE)	GZMB DAY 3 (Z SCORE)	GZMB DAY 7 (Z SCORE)	HSP DAY 0 (Z SCORE)	HSP DAY 3 (Z SCORE)	HSP DAY 7 (Z SCORE)	IL1A DAY 0 (Z SCORE)	IL1A DAY 3 (Z SCORE)	IL1A DAY 7 (Z SCORE)	IL8 DAY 0 (Z SCORE)	IL8 DAY 3 (Z SCORE)	IL8 DAY 7 (Z SCORE)	MIP1A DAY 0 (Z SCORE)	MIP1A DAY 3 (Z SCORE)	MIP1A DAY 7 (Z SCORE)
55	1	16.3	0	138			0	0.612645	-0.0291038		0.0480627	-0.616081		0.144943	-0.58634		0.124618	0.797248		0.223399	0.393845		-0.865607	0.554261		-1.00166	-1.13454		-0.326728	-0.23686		0.0690696	0.592601		-0.113651	-0.122512		-0.260987	0.60854		-0.687666	-0.951727		-0.537013	-0.690317		0.170641	-0.299635
56	1	17.5	0	84	0	0	0	0.347824	-0.120576	-0.836795	-0.11519	-0.361504	-0.304214	-0.374764	-0.72869	-0.998394	1.13972	1.08499	-0.0431759	-0.569469	0.321092	-0.938506	-0.579596	-0.392576	-0.973843	-0.299972	-0.465998	-0.824929	-0.161336	0.384122	-1.3097	0.415029	0.393728	-0.573629	-0.506269	-0.651603	-1.139	-0.706091	-0.218001	-0.143245	-0.687666	-0.526667	-0.590304	-0.429814	-0.29666	-1.03206	1.4484	2.20545	-0.0998634
57	0	8.6	1	245	2	0	1	0.723976	0.711475	-0.183195	0.21887	0.889512	-0.156115	0.901694	-0.113366	0.572624	1.65397	1.23238	2.10401	1.65311	1.40743	0.784972	1.04974	0.947168	1.16885	0.73556	1.5271	1.17911	-0.205982	1.08078	1.68895	0.756266	0.992568	0.0960225	1.14487	1.9469	1.79539	0.026687	1.00487	0.357178	1.51586	0.70782	1.16363	-0.308617	0.204317	0.0358235	1.12171	0.864416	0.919208
58	3	1.3	0	93			1	1.22088			1.50554			2.39551			0.0724248			0.726866			2.73831			0.67906			1.22934			1.1528			0.862128			1.40828			-0.687666			0.866316			0.946069
59	1	3.3	1	150	0	1	0	0.720978	1.14252	-0.276609	0.499558	-0.141473	-0.172432	1.31512	0.34814	-0.190741	-1.01345	-1.20191	-0.761013	0.0100977	0.781394	-0.755553	3.29971	4.81941	2.47054	0.116718	-0.149735	-0.687122	-0.583723	0.39047	-0.957134	1.52049	1.07451	0.0082858	1.45647	1.60549	1.65926	2.79754	0.417601	-0.0715167	5.94548	2.5388	2.34871	0.318317	0.515745	0.357987	1.94366	2.01645	1.6269
60	0	6.8	1	48	2	1	0	1.17765	1.6151	1.07991	-1.0615	0.373273	-0.904275	-0.742571	-0.237332	1.71384	-0.656145	-1.3073	0.931943	0.779101	1.50829	0.314076	-0.170521	-0.576746	-0.452782	2.20085	2.86595	2.60929	2.77669	3.14842	2.19121	0.29308	1.27737	0.698064	1.69982	3.45549	1.19998	0.581712	1.38214	1.17116	1.11157	-0.865411	2.02338	2.796	3.56654	1.942	1.67429	2.1759	1.98948
61	0	16.9	0	145	2	0	0	-0.0510983	-0.830855	-1.74071	-0.72648	-0.963479	-0.532141	0.162259	0.088826	-0.494322	0.163616	0.106868	0.893618	-1.3758	-0.18773	-2.04982	-0.0845109	-0.344897	-0.193902	-0.182101	-0.243121	-0.233065	-0.518795	-0.451921	-1.06032	-1.43013	-1.45726	-1.39467	-0.861402	-1.04639	-1.09059	-0.694508	-0.677885	-0.978488	-0.687666	-0.907494	-0.590304	-0.704922	-0.931789	-1.00275	-0.532453	-0.923209	0.471195
62	3	8	0	43	0	0	0	0.257474	-0.666628	-1.23806	-0.109439	-0.659626	-0.817124	-0.200269	0.29111	-0.21897	0.269827	0.811954	-0.184467	-0.437505	-0.0486865	-2.04982	0.412729	0.761512	0.342102	-0.63013	-0.820047	-0.808407	-0.413888	-0.631982	-0.891633	-0.682536	-0.909505	-1.47384	-0.611584	-0.661042	-0.912767	-0.21121	-0.265594	-0.200923	-0.687666	-1.05222	-1.27069	-0.390158	-1.06169	-1.49611	-0.532453	-0.849437	0.153444
63	1	6.8	0	69	0	0	0	0.32242	-0.318246	-0.908656	0.535649	-0.0997131	-1.12947	1.08915	0.226716	-0.0791987	-1.51623	-1.02341	-1.87465	0.322187	0.638978	-0.690612	1.8057	0.124123	0.125669	2.50137	0.425168	-0.491129	2.2192	0.323437	-0.214937	0.393772	-0.122821	-0.52228	2.68025	-0.0050986	-0.607448	0.578611	-0.0295369	-0.430771	-0.687666	-0.0626489	-0.0703898	1.14968	-0.2228	-0.748505	1.29304	-0.722315	0.271081
64	2	6.3	0	262			1	-0.640338			0.750822			1.06745			-0.444274			-0.55337			0.293414			-0.374956			-0.343359			0.332802			0.165521			0.545722			-0.687666			-0.0213263			-0.532453
65	1	4.3	1	286			0	1.22009	-0.94674		-0.306691	-1.03355		-0.783955	0.77016		-0.308915	-0.073277		0.95266	0.898246		-2.06866	-1.15024		1.8236	-0.612044		1.39663	0.944865		0.259594	-0.228232		0.276356	0.320462		-0.115686	-1.05959		-0.687666	1.76207		1.90163	0.300602		2.90916	-0.722315
66	1	4.1	0	288	1	0	0	0.845024	0.572982	0.36336	-1.13843	-1.08675	0.253273	0.864124	0.86579	0.285212	-0.434351	-0.132659	0.183117	0.621649	0.519879	0.0576739	-0.0388607	0.413673	0.680066	-0.942043	-1.22187	-1.23432	-0.0952519	-0.085776	-0.0267925	0.243473	-0.417402	-0.193966	2.39286	2.06725	1.91021	0.225377	0.285716	0.70522	-0.687666	-1.16066	-1.3699	-0.595721	-0.222276	-0.086964	1.12171	0.654798	1.81798
67	2	15.2	0	52	2	0	0	0.774395	-0.27484	-1.04962	0.645207	-0.168963	-0.130107	0.460299	0.1236	0.0941974	0.562881	0.759884	1.05501	0.229958	0.467481	-2.06436	0.665785	0.233305	0.569634	-0.122516	-0.350383	-0.482882	-0.203504	0.387411	-0.0487333	-0.408125	-0.799283	-0.884997	1.20094	0.460953	-0.549623	0.203972	0.352768	-0.155746	1.11157	-0.112865	-0.91766	-0.486833	0.306109	-0.389231	1.3424	2.18763	0.658405
68	2	12.9	0	72	2	0	0	-0.228918	-1.22142	-1.05043	1.06485	-0.0869291	0.397435	0.243722	1.79062	0.736592	0.148586	0.281145	0.168284	-1.79706	0.0969082	-0.592247	0.653126	-0.269736	0.220282	-0.917544	-0.78986	-0.472015	0.082229	-1.2313	0.477226	-0.701949	-0.420854	-0.373318	0.541789	1.22454	2.18561	0.041495	-0.0810381	0.293933	-0.687666	2.84276	2.90316	-0.30904	0.627575	0.89681	1.34893	0.726666	0.558268
69	3	1.6	1	126	0	0	0	0.656785	0.0313423	0.295444	0.991531	0.0374802	-0.945906	-0.336531	1.1467	0.489727	1.48954	1.78374	1.96848	0.115646	0.324411	-0.592247	0.431338	-0.0158236	-0.751786	-0.634616	-0.748084	-1.08903	0.0609194	-0.622643	-0.952318	-0.640577	-1.01821	-1.24133	-0.53129	0.280957	0.384546	-0.0098926	-0.0736014	-0.503728	-0.687666	1.49385	1.63681	-0.525794	-0.141221	0.001234	-0.532453	-0.522352	-0.395578
70	1	14.4	1	67	0	1	0	1.04615	1.62192	1.69538	0.968116	0.0844637	-0.199752	2.10164	0.603012	1.36804	-0.697058	0.723046	1.23988	-0.424205	1.72675	1.05419	-2.10628	-0.682095	-1.33026	2.01527	3.34075	2.948	2.33329	3.50969	1.73135	1.72049	2.40865	2.44646	1.43578	0.407411	0.754776	1.26738	1.63818	1.71888	4.29761	1.35188	1.40775	2.796	3.72414	1.65888	3.98936	3.53162	2.35643
71	0	17.3	0	198	2	0	1	-0.152948	-1.251	-0.712317	1.44929	-0.776042	0.372432	-0.0180515	1.58815	-0.0530042	0.163799	-0.0367707	-0.424906	-1.3758	-0.0190698	-0.665455	0.805471	0.726273	0.704057	0.40671	0.104706	-0.52787	2.11874	0.27912	0.336018	0.086197	0.0151849	-0.276528	0.491275	0.413054	0.711327	0.400099	0.511906	0.534032	-0.687666	1.29918	1.36436	1.04617	0.0472619	0.120822	0.703708	-0.439674	-0.395578
72	1	4.6	1	150	1	1	0	1.24223	1.3067	1.54602	-0.921735	-0.550797	0.462647	-0.747726	-0.296575	-0.498794	0.633901	0.254924	0.740129	1.02949	1.72892	1.1146	-1.12917	-0.448506	-0.589939	1.74366	2.81811	2.91918	1.6967	2.96108	1.88125	1.80302	1.9972	1.3384	1.03754	1.76896	1.69434	-0.585411	0.0238149	0.528626	-0.687666	0.326244	0.326515	1.63545	2.52843	2.64216	2.16636	1.7607	1.52606
73	0	0.8	0	165	1	0	0	-0.959527	-1.11734	-0.0316595	-2.06683	-1.76517	-2.03799	-0.625413	-0.862242	-0.677988	0.477431	-0.268179	-0.196057	-1.3758	0.280753	-0.794125	-0.675196	-0.278137	-0.469967	-0.861538	-0.42267	-0.113739	-1.29223	-1.1662	-0.824888	-0.631463	-0.612016	-0.848458	-1.10701	-1.06578	-1.04434	-1.0001	-0.445393	0.0940092	-0.687666	-1.43656	-1.27069	-0.956354	-0.634606	-0.578371	-0.532453	-1.33305	-0.395578
74	0	0.4	0	206	2	0	0	-0.070553	0.0856655	0.143979	-1.23609	-0.638316	0.693352	-0.350835	0.116661	-0.614839	-0.0637023	-0.291559	-0.253468	0.616291	0.878367	0.573666	1.38739	1.76852	1.83187	-1.05224	-0.728068	-0.730503	-0.443316	0.258788	-0.256233	-0.698163	-0.589324	-0.818898	-0.320597	-0.111646	-0.0605484	-0.930659	-0.758652	0.0646368	-0.687666	-0.526667	-1.03712	-0.929932	-0.806899	-0.651392	1.57132	0.876858	1.15785
75	2	1.2	0	99			1	1.23247	0.602664		0.493618	0.101515		1.40416	2.43767		-0.126337	0.551522		0.777271	0.632184		2.0515	1.05393		0.0196915	-0.0994078		-0.382702	-0.256415		0.225385	0.458587		0.707324	0.94024		1.14598	0.889292		5.93241	2.35645		0.322499	0.456094		1.80386	1.15111
76	1	0.5	1	283			1	1.31954	1.56122		-0.0001677	0.715985		2.30511	2.59758		-1.14838	-1.31208		1.20855	0.603057		-0.443729	-0.0059758		0.0167255	0.0062622		0.171978	1.15454		0.814571	0.526816		2.10153	1.55633		-0.343562	-1.96621		-0.687666	0.461412		0.221093	0.379862		1.06232	-0.209906
77	1	16.1	0	288	0	0	0	0.432098	0.415799	1.54602	-1.61381	-1.8149	0.174752	-0.571748	0.86579	1.11376	-1.33016	-0.686936	-0.447762	-0.723208	0.681649	0.397842	-0.365241	0.343725	1.01391	0.562036	0.562065	0.447417	1.39836	1.87995	1.68858	0.234988	0.116389	0.388043	-0.0856956	0.217409	1.6542	-0.903991	0.239971	-0.118635	-0.422851	0.127714	0.834003	0.744711	0.274615	0.613094	-1.22775	-0.130558	-0.280055
78	0	1.3	0	217	0	0	0	-0.759479	-1.4481	-1.02501	-0.777952	-0.0428887	0.0537895	0.68843	1.18452	0.242841	-0.600988	-0.624157	-0.858228	-1.44973	0.131971	-1.36686	0.427921	0.377691	0.374942	-1.04182	-1.1746	-1.14902	-1.74092	-1.19661	-1.21259	-1.14959	-0.62297	-1.1017	-0.958392	-0.49634	-0.494843	-1.1522	-0.671758	-1.28842	-0.422851	0.305229	0.364195	-1.4296	-1.02594	-1.07629	-0.532453	0.0464219	0.039483
79	1	0.8	0	237	1	0	0	0.30815	0.0218371	0.476159	-1.46688	-1.4026	-0.526343	0.404161	1.17	0.736329	-0.434186	-0.117403	0.220038	0.204182	0.543354	0.253744	0.263933	0.199416	0.767272	0.147795	-0.792552	-0.64261	0.413876	0.73848	-0.0805891	0.734691	0.209044	-0.275204	-0.311132	0.527034	-0.165896	-0.473956	0.14587	0.661659	1.57085	-0.714954	-1.3699	-0.0357746	-0.163697	-0.651392	0.0041569	0.21937	-0.722901
80	0	16.7	0	230	0	0	0	1.19336	0.170242	0.44124	-0.805955	-0.782226	0.0143601	0.626602	0.473674	-0.802088	0.655255	-0.065533	-0.295904	0.530109	0.804008	0.189093	-0.198416	0.996345	0.686857	-0.835202	-0.703803	-0.566358	-0.16772	0.581978	0.392976	0.809948	0.180341	0.0130456	-0.325384	-0.51394	-0.445345	-0.306122	0.331204	0.812169	-0.422851	-1.22044	-1.03712	-0.559292	-0.26184	0.0456258	0.242062	0.137874	0.634693
81	0	17	0	257	1	1	0	0.202043	-1.44319	-1.2192	-0.130335	-1.09395	0.70693	0.175917	0.995941	-0.437581	-0.60838	-0.488861	-0.854703	0.437404	-0.7616	-2.04982	-0.610025	-0.782976	-0.110995	-0.0750781	-0.945177	-0.80027	-0.406243	-0.781685	0.26023	-0.253647	-0.671604	0.0586877	-0.141512	-0.81778	-0.634556	-0.422123	-0.574297	-0.0556067	-0.422851	-0.526667	-0.6311	-0.690005	-0.694894	-0.794221	-0.229952	-0.0820658	0.658405
82	1	6.8	1	242	0	0	1	1.20664	2.07556	1.37669	-0.36231	1.96755	1.71412	2.4038	2.23215	2.28781	-0.292172	-0.227446	-0.0359982	1.78076	1.93385	1.30737	0.38339	1.04106	-0.740766	1.74845	2.24886	0.563499	1.43977	2.72389	2.33732	0.658515	1.43031	1.81238	3.95777	4.43881	2.79219	1.50219	2.3025	2.67259	4.58e-05	0.346762	-1.27069	1.22194	2.75613	2.65636	2.94485	2.78548	1.4135
83	2	7.3	0	122	1	0	0	0.157154	-0.301096	-0.0475257	0.671215	-0.575591	-1.24118	-0.807688	1.67424	2.20912	0.611855	1.49569	1.60236	-0.763874	0.739204	-0.0391907	0.708653	0.935006	0.703937	0.0205364	0.525523	-0.455983	0.521215	0.380329	-0.228186	-0.847816	-0.493139	-0.686003	-0.656044	-0.192305	0.0882419	-0.145793	1.31487	1.16318	-0.422851	-1.0027	-0.715372	0.374472	0.309877	-0.577196	-0.114298	-0.615602	-0.395578
84	2	12.2	0	123	1	0	0	-0.0379834	-0.138399	-0.0709979	0.822169	-0.0145523	-0.726365	-0.220889	0.856602	0.609287	1.34092	0.829609	0.873659	-0.710819	0.160877	-2.20151	0.602255	1.16581	1.11511	-0.649406	-0.738007	-0.78028	-0.822411	-0.147769	-0.522625	-1.18888	-1.01443	-0.925908	-0.284482	1.10168	1.46718	-0.554807	-0.46767	-0.434137	-0.422851	2.49738	2.50808	-0.847261	0.128604	0.170504	0.419156	0.0658319	0.202939
85	0	9.9	0	97	1	0	0	-1.00212	-1.32325	-0.809906	-0.391634	-0.0208996	-0.620385	-0.474539	-0.470266	2.23462	-0.676187	-0.705852	-0.548322	-1.50525	0.612929	-1.68175	-0.0054777	0.457658	-0.360568	-0.210125	-0.0973419	-0.572445	-0.556313	0.600652	-0.807042	-0.980635	-0.117324	-0.54747	-0.14652	0.090843	-0.110967	-0.562878	0.203019	-0.16571	-0.422851	-1.28464	1.06363	-0.614729	-0.248598	0.114845	-0.753907	-0.0820658	1.34702
86	0	5.3	0	95	0	0	0	-1.14967	-1.60383	-1.00888	-1.09398	0.349183	0.100914	-0.537516	-0.543516	-0.746124	-0.527707	-0.261964	-0.663416	-1.84627	0.084259	-2.04982	-0.605349	0.118476	-0.308037	-1.25441	-1.1714	-1.05505	-1.64025	-0.131707	-0.712727	-1.39588	-0.673884	-1.21558	-1.09009	-0.767473	-1.37741	-1.66966	-1.19607	-1.5653	-0.422851	-1.28464	-1.27069	-1.59262	-0.995205	-1.62819	-1.22775	-0.0363784	-0.722901
87	2	17.4	0	247			1	0.930528			-1.1427			0.218176			-0.54224			-1.26554			0.0921095			-1.14692			-0.268846			-0.634138			-0.478517			-0.85887			-0.422851			-1.13337			-1.22775
88	2	4.1	0	87	0	0	0	0.64938	-0.479976	-0.475298	0.388698	0.244011	0.167764	-0.299402	0.106238	-0.457913	-0.112442	0.0301836	-1.1498	-0.717964	-0.33616	-1.11193	0.18367	0.0582438	1.02158	0.397886	-1.07474	-0.687122	-1.46943	-0.942539	0.133114	-1.11539	-1.40149	-1.22653	-0.506269	-0.550338	0.124179	-1.43428	-0.912516	-1.28842	-0.422851	0.261604	0.111663	-1.22445	-0.783384	-0.648789	0.449735	-1.98975	-0.994454
89	1	11.4	0	120	1	0	0	-0.055859	-0.194824	0.0152777	0.182809	0.173684	-0.68716	0.416325	-0.285422	-0.0264985	0.395152	0.258612	0.70917	0.761854	0.863112	-0.464378	-1.21446	-0.362519	0.599139	-0.525821	0.0080474	0.0376114	-0.339078	0.927876	-0.202244	0.574111	0.252174	-0.159354	-0.354921	0.156182	-0.665528	-0.618997	0.126844	0.187703	-0.422851	-1.28464	-0.6311	-0.636755	-0.248052	-0.623526	0.459335	0.278122	0.0989592
90	0	0.6	0	65	3	0	0	0.854763	0.0400249	0.616685	0.52672	0.407231	-0.41035	0.440565	-0.0989509	-0.589774	-0.277674	0.418706	0.570222	0.266501	0.519677	-0.637091	0.73795	1.54175	0.977513	-1.06284	-0.292735	-0.837546	-0.825413	0.772288	-0.684065	-0.631624	-0.413298	-0.831124	-0.804325	-0.168791	0.238368	-0.871256	-0.391685	-0.786749	-0.422851	-0.283766	-0.418375	-0.714385	-0.2498	-0.787868	-0.229952	-0.238296	-0.0998634
91	1	13.2	0	288			0	-0.515855	-1.11622		0.0999107	0.215835		-0.184352	-0.862242		-0.279228	0.14325		0.254011	0.0188492		0.0665801	1.1563		-1.16908	-1.00056		-0.582492	-0.248973		0.0446013	0.406622		-0.325384	-0.610447		-0.819786	-0.376092		-0.422851	-0.951727		-0.746702	-1.00967		-1.22775	-0.299635
92	1	5.2	1	205	2	0	0	1.22637	0.623532	-0.403112	-0.67564	-1.15793	0.0341441	2.58233	-0.416864	2.86531	-1.1914	-0.350372	-0.217688	1.21546	0.145956	0.235846	-2.44155	-1.84946	-1.542	-0.0418181	0.33233	-0.326664	1.90789	1.04445	-0.0580566	0.166509	0.673506	-0.0947823	-1.00019	-0.672999	-0.165896	1.29598	0.750696	0.768531	4.58e-05	0.461412	0.95064	1.6067	1.56631	0.212171	-1.22775	-1.49044	-1.5084
93	0	0.8	0	197			0	-0.539314	-2.29691		-1.46875	-0.985963		-0.266928	0.140911		0.107548	-0.0229414		-0.381385	-0.677311		-0.340335	-0.590206		-1.17917	-1.3735		-1.50103	-1.47383		-0.712857	-0.717507		-0.852268	-0.630762		-1.1841	-1.02503		-0.422851	-0.328808		-1.38926	-1.33481		-0.753907	0.485706
94	0	4	0	123	1	0	0	-1.39372	-2.28164	-2.43825	0.0249531	-1.18919	-1.62912	-0.60621	-0.858151	-0.906866	-0.354753	-0.29976	-0.651511	-1.3758	-2.04523	-2.04982	-1.60383	-1.33455	-1.37492	0.0932762	-0.444009	-0.80027	-1.06105	-0.887918	-1.2598	-0.978921	-1.36646	-1.51254	0.953925	-0.398134	-1.5244	-0.664562	-1.28683	-1.61536	-0.422851	-0.786921	-0.6311	-0.657068	-0.951371	-1.46414	-1.22775	-0.238296	0.37002
95	3	6.6	0	281	0	0	0	-0.907608	-1.70731	-1.49442	-0.536669	-1.5132	-1.70411	0.120456	1.62866	0.033629	1.20739	0.298507	0.294657	-1.3758	-1.45215	-2.04982	0.645319	0.175509	-0.131777	-0.809864	-1.28834	-1.13055	0.484421	-0.818144	-0.592368	-0.997704	-1.14635	-1.32515	-0.506269	0.352749	-0.0605484	-0.31642	-0.0485827	-0.936217	-0.422851	1.62996	0.576728	-0.388995	-0.183623	-1.06731	-0.114298	0.0464219	0.998043
96	0	1.5	0	115	1	0	0	-0.288154	-0.201366	0.376608	0.99712	-0.119233	0.449635	-0.776959	-0.882742	-0.249914	1.35952	1.23806	0.536756	-0.33435	-0.295783	-0.0559113	-0.291182	0.522761	1.18354	0.83223	0.692507	-0.659442	-0.818552	0.240864	-0.463996	-0.302758	0.112475	0.183785	0.54132	0.380544	0.541672	0.123383	-0.148373	-0.391929	-0.422851	-1.43656	-1.27069	-0.538417	-0.44006	-1.00275	-1.22775	-0.615602	-0.280055
97	1	17.3	0	141	0	0	0	1.3132	1.63562	1.16118	-1.67968	-1.17633	-0.959309	-0.964147	-0.890961	0.0857273	-2.43818	-2.36474	-2.66427	0.673982	-0.25131	-0.173901	0.2402	-0.056867	0.0527577	1.67697	0.638658	-0.0948912	1.2196	0.705132	0.905957	0.855375	0.659863	0.298292	0.253938	0.090843	-0.110967	-0.237718	-0.0714232	0.179698	-0.422851	-1.10475	-0.6311	0.741824	0.716603	0.165838	1.29264	1.24611	0.405737
98	0	1.9	0	63	2	0	0	1.3132	0.579907	0.567814	-0.100579	-1.12865	-1.06329	-0.130028	0.841258	-0.156406	0.419224	0.155014	1.35831	0.621925	0.455236	-0.457056	1.4261	0.43505	0.248227	1.23925	0.931822	0.341044	1.22563	0.271506	-0.325429	0.910214	0.2988	-0.41858	2.48929	0.897941	-1.04434	0.158529	-0.178093	-0.400082	-0.422851	-1.10475	-1.27069	0.544575	-0.0547915	-0.244821	0.808099	0.40731	0.558268
99	0	6.5	0	286			0	-1.24521	-2.50321		-1.18335	-1.00627		-0.880111	-0.700742		0.619433	0.306224		-1.3758	-2.04523		-0.143394	0.0191903		-0.720979	-1.03783		-0.749292	-0.930341		-1.97458	-1.58983		-0.958392	-0.962758		-1.15435	-0.820524		-0.422851	-1.05222		-0.864189	-0.565035		-1.22775	-0.299635
100	0	1.8	0	251			0	-0.398731	-1.18369		-1.17243	-0.791723		-0.900992	-0.684831		0.430557	0.0713743		0.146019	-0.446919		1.07032	1.09066		-1.18941	-0.899973		-1.19684	-0.785218		-1.58605	-1.35139		-0.417511	-0.0339731		-1.72846	-1.33573		-0.422851	0.76654		-1.11026	-0.0809263		-0.753907	-1.20551
101	0	14.8	0	293	0	0	0	-1.22963	-1.23058	-1.13741	0.844654	0.397024	0.602773	-0.833437	-0.854062	-0.902461	-0.371173	-0.222949	-0.0763515	-0.24278	-0.181636	-0.597254	-0.604682	0.665915	1.14124	0.407894	0.36025	-0.584758	-1.23255	-0.101001	-0.365615	-0.654919	0.0159263	-0.438587	-0.587552	-0.639958	-0.995725	-0.393172	-0.391685	-1.20581	-0.422851	-0.0626489	-0.203201	-0.777913	-0.344032	-0.781884	-1.22775	-0.479604	-0.722901
102	0	5.4	0	292	1	0	0	0.980783	1.11976	1.24215	0.0529152	2.19437	0.111905	-0.591413	-0.277998	-0.968884	0.223771	1.21131	1.14061	0.419087	0.117156	-0.474595	0.630106	0.789229	1.23258	0.811737	2.22483	1.04335	-0.732695	1.50185	0.625079	-0.431581	0.205292	-0.204543	-0.115014	0.602542	-0.110967	-0.39903	0.42174	-0.719146	-0.422851	-0.951727	-1.3699	-0.368806	0.703378	-0.211565	-1.22775	-0.0590255	-0.623705
103	0	1	0	188	0	0	0	-0.382103	-1.02896	0.0453605	-0.395409	-0.903459	1.47014	-0.731207	-0.744719	-0.585607	-1.26268	-1.58658	-1.25387	-0.223819	-0.0051484	0.118943	-0.120007	0.768113	1.38348	-0.0427457	-0.839936	-0.453342	-1.33595	-0.952228	-0.0716106	-1.12057	-1.01039	-0.517677	-0.311132	-0.560747	-0.521873	-1.46217	-1.88786	-0.942923	-0.422851	-0.422101	-0.715372	-0.918014	-0.73645	-1.15357	-0.385957	0.0844628	-0.0998634
104	0	10.1	0	125	2	0	0	-0.316444	1.05368	1.40316	1.43796	-1.24904	-0.978346	0.464692	-0.0410209	1.16	2.18877	0.634103	0.462765	-0.271734	0.0872332	0.0782761	-0.42896	0.193866	0.507465	0.545687	0.0744427	0.236744	-0.28468	0.221571	0.22011	-0.929246	-0.563077	-0.0199835	0.637878	-0.295408	-0.223888	-0.252561	-0.936188	0.007353	-0.422851	-1.05222	-1.41614	-0.247715	-0.43859	-0.0502437	-0.385957	-0.238296	0.172514
105	2	16.1	0	198			0	1.0485	-0.198223		-0.429592	-0.270658		-0.685858	-1.04748		0.135685	0.870384		0.403186	-0.970983		-0.448815	0.0930749		0.795778	-0.653124		0.513694	0.0118353		1.07463	-0.518328		0.621844	-1.02745		-0.376552	0.479622		-0.422851	-1.05222		-0.0538096	-0.2498		0.138719	-0.849437
106	0	4.4	0	237			0	-0.617977	0.486459		-0.610575	-0.984352		-0.921958	-1.00079		-2.07587	-0.887898		-1.27728	-0.67989		1.09478	1.55501		-1.06498	-1.14063		0.423316	-0.330792		-0.635884	-0.19005		-0.759854	-0.619413		-1.06615	-0.914467		-0.422851	-1.16066		-0.796109	-1.26478		-0.753907	-0.567341
107	0	5.8	0	217			0	-0.170943	-1.77154		-0.47371	-1.46391		-0.44573	-0.786162		0.848826	-0.451723		-1.62209	-2.49319		0.593415	-0.680215		-0.7619	-1.38688		-0.731275	-1.49526		-1.19927	-1.38034		0.144862	-0.337158		-1.1707	-1.36196		-0.422851	0.521455		-1.14108	-0.957923		-1.22775	-0.439674
108	0	4.3	0	63			0	-0.549286	-1.21505		0.148972	0.8846		-0.685858	-0.493008		0.851719	0.628039		-0.604509	-0.326934		-0.526274	0.0930749		-0.0587164	-0.427539		-1.255	-1.19661		-0.23625	-0.216366		-0.451964	-0.630762		-0.404929	0.47479		-0.422851	-0.951727		-1.00179	-0.967878		-1.22775	-1.49044
109	0	1.6	0	130	0	1	0	1.29938	0.691468	0.990304	-0.226982	-0.716301	-0.561655	0.653743	-0.193306	0.374664	0.294917	0.343483	0.293049	0.463411	0.466902	-0.120527	0.440668	0.256978	-0.0259747	0.37617	0.214489	0.167527	0.514953	-0.478714	0.170521	0.710283	0.448277	0.47809	-0.679543	-0.962758	-0.659259	0.0711727	1.28861	0.390119	-0.422851	-1.16066	-1.07909	-0.0750045	-0.229763	0.0319634	-0.188112	-0.522352	-0.0783725
110	0	1.2	0	175	0	0	0	0.522948	0.0896737	-0.334678	-1.53705	-1.13228	-1.17871	0.821007	2.10705	1.02014	0.875983	0.523605	-0.0393755	-0.784431	-0.17559	-0.561552	-0.0162903	0.67592	1.00145	-1.25441	-0.745552	-0.969367	-1.02946	-0.516533	-1.03512	-0.730841	-0.13449	-0.450639	-0.425379	0.506717	0.827639	-1.40277	-0.407512	0.424258	-0.422851	1.59183	1.61028	-0.843092	-0.0575445	1.28059	0.0041569	1.1921	0.221767
111	1	0.3	0	56	1	0	0	0.127695	-0.280067	0.210274	-0.861296	-1.36098	-1.08894	-0.558907	-0.701549	-0.614839	-1.17902	-0.583981	-0.621808	1.17239	0.739254	1.18102	0.359133	-0.345198	-0.0194257	0.244465	-0.925457	-0.753097	-0.0969078	-1.10272	-0.885672	0.48192	-0.0494004	0.190247	-0.587552	-0.767473	-0.381213	-0.378343	-0.739676	1.12781	-0.422851	0.140671	0.0344092	-0.0441027	-0.480123	-0.356862	-0.276049	-0.783392	-0.0783725
112	2	3.9	1	210	2	0	0	0.730818	0.233391	0.780745	-0.623193	-0.739432	-0.50536	-0.996018	-0.795139	0.541273	0.788033	0.500289	0.184996	1.20495	0.657203	0.974334	-1.23634	-0.784915	-0.111967	0.747761	0.682053	0.792258	0.401574	1.73685	0.704819	0.270723	0.464411	0.105471	-0.487212	0.123728	1.32417	-0.720393	0.0011271	0.234719	-0.422851	0.294527	0.52294	1.0082	1.74246	0.758588	0.57765	0.825802	-0.0054086
113	0	5.5	0	104	2	0	0	0.659027	-0.330857	-0.603788	-0.401337	-1.39597	-1.42494	-0.796003	-0.954473	-0.523463	1.34305	1.12334	0.545004	-0.32253	-0.26247	-2.04982	0.284812	0.677579	1.11064	1.99698	1.25181	-0.377861	-0.364746	-0.12033	-0.652455	-0.418776	-0.945665	-0.794827	-0.434496	-0.0799021	-0.760939	-0.582049	-1.0483	0.0447999	-0.422851	-1.28464	-0.958802	-0.0365589	-0.67593	-0.766377	-1.22775	-0.849437	-1.71993
114	0	3.8	0	276	0	0	0	1.56651	2.06618	1.69538	0.563187	-0.343787	-0.0394092	1.80012	1.97325	0.137356	0.203026	0.192593	0.212843	0.239681	0.545774	0.496757	0.0798882	0.0815895	0.461841	1.17556	0.207757	-0.0067197	0.307063	1.01845	1.14771	1.46673	2.12873	1.97076	0.227552	0.148407	0.0335033	0.537875	1.47911	1.02611	-0.422851	-0.865411	-1.41614	0.497826	0.882139	0.983305	0.530603	-0.238296	-0.721765
115	0	0.8	0	125	0	0	0	-0.0798664	-1.4224	-1.23469	1.09036	-1.11119	0.168636	-0.985295	-0.777198	-0.352969	1.04003	0.253791	0.206395	0.269126	-0.494352	-0.249774	0.0547941	0.36422	0.556261	1.20527	-0.504804	0.198761	-1.20612	-1.35345	1.0764	-0.924769	-1.06941	0.0796715	1.24259	-0.381193	-0.510977	0.311564	-0.986398	0.0195402	-0.422851	-0.283766	0.160898	-0.473483	-0.806899	0.519877	-0.385957	-0.366051	0.172514
116	0	0.5	0	92	2	0	0	1.48107	0.944725	0.276673	0.749227	0.271608	-1.20663	-0.206423	-1.03811	-0.581443	-0.897676	-0.0957735	-0.45165	0.736269	0.54773	0.354025	0.874628	0.982774	0.286617	1.21396	0.822021	-0.912083	0.788338	0.203044	-0.748881	1.27964	1.13993	-0.0896156	2.62436	2.89764	-0.311816	-0.0058761	-0.113982	-0.688686	-0.422851	-0.64851	-0.670534	0.293533	0.0194414	-1.18447	1.19521	0.646312	-0.524321
117	3	4	0	78			1	-0.0957135	0.800878		1.62636	-0.109479		0.557987	1.95065		-0.150341	-0.321653		-1.12414	-0.305234		1.41519	0.743461		-0.431451	-0.249458		0.406412	0.427402		-1.36199	-0.970725		0.0176656	0.564639		0.361418	0.843559		-0.422851	1.82971		0.134005	0.027737		0.0536206	-0.849437
118	1	14.5	0	88	2	0	1	1.15054	0.263959	1.24215	-0.517006	-1.06468	-0.774315	-0.174297	-0.283289	0.353492	-0.260322	0.525275	-0.186846	0.0046736	-0.0538072	0.524224	-0.451184	-0.547881	-0.436112	1.42384	0.543175	0.615842	0.762657	0.942602	1.25615	1.07682	1.54697	1.1766	0.768416	0.547379	1.25702	-0.253809	0.0551054	0.193382	-0.422851	1.6576	2.24222	-0.061382	0.572797	1.23178	0.272018	0.45316	1.35028
119	0	2.2	0	197	1	1	0	-0.655462	-0.809384	0.0201371	-0.675476	0.630571	-0.740714	-0.821881	-0.917675	-0.507005	-1.89581	-1.51448	-1.78987	-0.230508	-1.30314	-1.42716	-0.109821	-0.527328	0.367621	-0.159613	-0.191976	-0.715783	-1.47766	-0.931011	-0.969864	-1.01924	-1.16701	-0.742175	-0.0387366	-0.672999	-0.912767	-0.731081	-0.8161	-0.827692	-0.422851	-0.203624	-0.755202	-1.11403	-0.991725	-1.01616	-0.629411	0.0464219	-0.377528
120	1	0.4	0	146	0	0	0	1.57973	1.4994	1.69538	-0.479598	0.516171	-0.680239	1.72159	-0.890226	-0.707698	-1.26491	-2.72015	-2.18057	1.83478	1.5346	1.75477	0.567106	0.443326	0.195318	0.589629	0.423162	-0.039262	-0.292442	0.696457	0.190228	0.487133	0.359754	-0.241953	0.358962	0.358786	0.37418	0.900961	0.10189	0.0633993	0.580183	0.856002	0.761819	0.692623	1.21433	1.32575	1.024	1.3369	1.40381
121	0	2.5	0	95	1	0	0	-0.085673	-0.0339749	0.0990752	1.64002	0.391047	0.313991	0.99525	-1.03343	-1.02258	2.10563	1.35675	0.875523	0.490809	-0.0568102	0.294245	0.267593	1.37189	1.25116	1.5431	0.241454	-0.257538	0.293598	-0.459436	-0.448788	-0.419561	-0.741157	-0.529254	1.14863	-0.35157	-0.694213	0.600745	0.832078	-1.02455	-0.422851	0.140671	-1.22503	0.428216	-0.23852	-0.394108	-0.188112	1.26082	1.383
122	0	10.7	0	213			0	0.274234	-0.397676		-0.604093	-0.0612958		-0.573719	-1.02409		-0.53622	-0.567419		-0.0501055	-0.620563		0.517137	0.845952		-0.125136	-0.583201		-0.0122826	0.12416		0.0106836	0.253505		-0.587552	-0.630762		-0.930779	-0.0960569		-0.422851	-0.584098		-0.415828	-0.2228		-0.385957	-0.299635
123	0	2.8	1	172	2	0	1	1.14525	0.284008	1.06773	-0.060193	0.216746	1.65571	-0.770255	-0.931448	-0.77619	1.52394	1.31802	1.74971	1.51883	0.762634	0.878956	-1.63576	-1.5241	0.0282787	-0.495903	-0.121463	2.21009	-0.920101	-0.222619	1.69913	0.0635815	-0.079287	0.295364	-0.174445	0.430359	0.459694	-1.14263	-1.32967	-0.13941	-0.422851	0.687536	0.746768	-0.44027	0.0908953	1.37108	-1.22775	0.0658319	0.485039
124	2	11	0	92			1	0.320587	0.176978		1.14095	-0.859284		-0.137824	-0.688299		0.869089	0.349286		-0.289296	-0.713221		0.821152	0.137826		-0.87915	-0.81725		0.511039	0.387728		-0.752236	-1.09196		-0.555972	-0.51394		0.172111	-0.347245		-0.422851	0.0876362		-0.0542178	-0.796313		-0.532453	-0.666564
125	3	3.2	0	148	0	0	1	-0.548943	-1.06201	-1.18897	0.199434	-0.0682157	0.129154	-0.806339	-0.945252	-0.261711	-0.133541	0.423276	-0.0048255	-0.422931	-1.46194	-2.04982	0.947907	0.443326	0.152892	-0.826149	-0.820047	-0.734225	0.520744	-0.570552	0.855761	-0.709821	-0.986426	-0.940528	-0.631827	-1.02745	-0.694213	0.954255	0.659449	-0.313492	4.58e-05	-0.447083	-0.848999	-0.271813	-1.52966	-1.19003	-1.22775	-0.783392	-0.377528
126	1	2.9	0	240	0	0	0	1.1348	0.897143	1.33481	-0.679829	0.615112	1.23751	-0.910852	-0.977588	-0.78481	-2.15288	-2.84003	-1.89535	0.930178	0.780145	1.06167	0.168	0.249597	1.05041	-0.614663	-0.639898	-0.493897	-0.0504079	0.999283	0.29156	0.306027	0.170428	0.249154	-0.789823	-0.531933	-0.223888	-0.777949	-0.187695	0.0435481	-0.422851	-1.22044	-0.958802	0.0028993	-0.399994	-0.574852	-1.22775	-1.00473	-1.02326
127	2	15.5	0	94	0	0	0	0.24461	-0.211083	-0.346864	1.07229	0.866991	-0.743059	0.27661	-0.366291	-0.841155	-0.57383	-0.368791	-0.696616	-0.0035441	-0.48955	-0.88305	-0.0112583	0.655816	1.21883	-0.495903	-0.551588	-1.10302	-0.619321	-0.159771	-0.926117	-0.849269	-1.35959	-1.19587	-0.631827	-0.740826	-0.835936	0.134814	-1.1664	-1.49176	-0.422851	-1.05222	-0.755202	-0.657709	-1.13152	-1.18447	-0.753907	-0.615602	-0.0054086
128	2	8.1	0	39			1	-0.0842234	-0.149239		1.4811	0.150158		-0.780539	-0.4717		1.10507	0.74949		-1.27433	-1.04269		1.3531	0.915877		0.0326702	0.222486		1.11154	0.0626936		-0.593249	-0.528856		-0.284482	-0.651603		0.144387	0.118706		-0.422851	-0.865411		0.565873	-0.476843		-0.753907	-0.722315
129	0	1.3	0	228	0	1	0	-0.131377	-0.52537	0.0507992	0.122975	0.577079	-0.72316	-0.900305	-0.858361	-0.598117	0.628927	1.40769	1.57031	0.466997	0.177626	0.102118	0.710492	0.465763	0.525837	-0.427312	1.0293	0.498636	0.577056	-0.0433385	-0.743007	-0.566345	-0.600469	-0.616826	-0.656044	-0.792233	-0.62847	-1.00465	-0.870558	-0.814166	-0.422851	-0.184696	-0.596457	-0.469723	-0.451939	-0.69578	-0.753907	0.0267232	-0.377528
130	0	3.7	0	39	2	0	0	0.181768	-0.724757	-1.24643	1.31088	0.73275	-0.929979	-0.613426	-0.209566	-0.42024	0.432387	1.05606	0.928457	-0.270037	-0.238492	-1.35855	0.61078	0.33726	-0.396182	-0.104457	0.371123	-0.947226	1.54733	-0.212441	-0.905513	-0.162537	0.203903	-0.56473	0.203242	0.413054	0.214353	-0.20454	0.250387	-0.714107	-0.422851	-0.203624	-0.035657	1.00774	-0.0986705	-0.300847	-0.532453	-0.238296	-0.260542
131	3	17.9	0	137			1	-0.220181	1.06048		1.37851	0.910137		0.140704	0.19556		1.15603	1.00185		-1.64451	-0.374216		0.88563	0.281219		-0.491346	0.702811		0.589102	0.132869		-0.327098	-0.321545		0.279237	-0.255719		0.0241882	-0.450303		-0.422851	-0.166172		0.126817	-0.335974		-0.629411	0.234638
132	0	1.7	1	220	2	1	0	1.12307	0.856252	0.725366	-0.989047	-0.301967	-0.978169	-0.578665	-0.768248	2.43752	0.754915	0.438682	0.767528	0.571642	0.589549	0.164194	-0.935105	-0.174764	0.632311	0.259988	0.975217	0.689796	-0.751706	-0.278642	-0.807042	0.23894	0.259142	0.0780888	-0.705759	0.266846	0.650124	-0.410125	0.290594	1.43788	-0.422851	1.4662	0.604371	-0.178557	0.549748	0.277453	-1.22775	0.593545	0.221767
133	2	6.8	0	168	0	0	0	-0.892295	-1.10183	-1.17144	-0.691525	-0.455724	-0.271615	-0.937315	-0.308068	0.586747	-0.36132	0.241301	0.377068	-1.3758	-0.98144	-2.04982	0.633336	1.0759	0.405631	-1.04597	-1.11701	-1.11012	0.782501	-0.661851	-0.648632	-0.644601	-1.26489	-0.823012	-0.506269	-0.619413	-0.417728	-1.87503	-1.29845	-0.393758	-0.422851	-0.472807	-1.41614	-0.451381	-1.02594	-1.43355	-0.753907	-0.332085	-1.71993
134	3	8	0	67	0	1	1	0.150142	-0.635557	0.294664	1.14955	1.12641	-0.446318	-0.188041	-0.467447	1.10031	1.61784	0.856063	0.864938	-1.13969	-0.150575	-0.121638	0.752455	1.21212	0.549191	-0.369636	0.695958	-0.129494	0.873205	2.01992	1.34499	-1.1041	-0.47843	-0.0326018	-0.0709094	-0.343532	-0.18355	-0.352558	0.275086	0.436207	-0.422851	-0.372084	-1.41614	0.0190834	1.26841	-0.0644309	1.45134	1.67545	0.515111
135	0	3.3	1	156			1	1.1268	1.3429		-0.290123	2.13036		2.49327	2.455		1.9188	1.34832		2.08603	1.82324		-1.32998	-0.746786		1.6102	2.61869		-0.107428	1.13082		0.661942	2.07238		-0.17973	0.10654		2.13526	2.94969		0.991433	0.921084		0.235244	1.3781		0.459335	0.311407
136	2	2.8	0	230	0	0	0	-0.730104	-0.556728	-0.446986	-0.774891	-0.496874	-1.41027	-0.905576	-0.903935	-0.598582	-0.185828	-0.659466	-0.887376	0.0331174	-0.21313	-2.04982	0.918639	0.403433	-0.585081	-1.26878	-1.13758	-1.1484	-1.24864	-1.72891	-1.55654	-0.830415	-1.19041	-0.839186	-1.04195	-1.13973	-1.25971	-1.21061	-1.40823	-0.816857	-0.422851	-0.133475	-0.958802	-1.32401	-0.888097	-1.05845	-1.22775	0.20438	-2.24564
137	2	0.7	0	230	1	0	0	-0.152869	-0.84068	0.467716	-1.10743	-0.217955	1.25909	-0.842677	-0.982222	-0.889832	-0.284755	-1.44428	-1.60421	0.333782	-0.302466	0.064289	1.19312	1.57244	1.76235	-1.07143	-1.04583	-0.784238	-0.639313	-0.0469897	-0.689911	-0.693666	-0.533492	-0.37068	-0.318692	0.242507	0.241002	-1.21772	-1.09912	-0.784986	-0.422851	-0.221198	-0.525342	-1.05786	-0.220078	-0.58999	-0.385957	1.22235	0.859869
138	3	4.7	1	147	0	1	0	0.816117	1.14041	1.69538	-0.185144	0.583978	0.877789	2.42193	1.38085	1.06014	-0.224602	-1.50127	-1.31857	1.55835	1.5062	1.49685	-2.41968	-0.784915	0.361133	-0.25577	0.285287	0.399203	-0.284976	1.08185	1.3081	2.04487	1.87726	1.96925	-0.496032	-0.147196	-0.569498	0.647513	1.0459	1.38866	-0.422851	1.33996	0.411055	-0.335371	0.839695	0.825855	-0.276049	-0.596253	-2.24564
139	3	2.2	0	71	2	1	1	0.919197	0.953605	-0.177267	1.64574	1.52986	0.592946	1.68027	-0.679481	-0.752404	0.948078	0.886239	0.706385	0.766039	0.0579471	-0.169002	1.89123	0.891714	0.653175	0.082203	0.503846	0.0053414	0.348192	0.023694	0.56578	-0.43457	-0.459615	-0.348355	0.131302	-0.364602	-0.123963	0.647323	0.777171	1.10956	0.580183	0.33095	0.63867	-0.0507492	-0.246853	-0.453441	-0.385957	-0.771903	-1.71993
140	0	2.8	1	246	2	0	0	0.0451039	-0.513002	-1.21115	-2.07684	-2.36636	-2.15949	-0.754867	-0.894792	-0.78266	1.46148	0.679036	-0.491716	-0.826733	-0.703169	-0.94043	0.31534	0.307268	-0.0731509	-0.323573	-0.605766	-0.847783	-1.55422	-1.18884	-1.47208	-1.26346	-1.23623	-1.21222	-1.04195	-0.619413	-0.835936	-1.87503	-1.88724	-1.55521	-0.422851	-0.133475	-0.560174	-1.02729	-0.64101	-0.605214	-1.22775	0.0784489	-0.721765
141	0	0.5	0	132	0	0	0	-0.0625129	0.947711	0.927902	-1.66971	-0.591839	-0.241628	-0.308718	1.78421	1.43593	-0.975242	-0.355055	-0.628311	0.130152	0.116128	0.64893	-0.519405	-0.362519	0.659502	0.384794	-0.547732	-0.245209	-0.112801	0.772288	0.557813	0.308981	0.0691395	0.035293	-0.789823	-0.58198	-0.659259	-1.31708	-0.0156905	-0.743914	-0.422851	-0.372084	-0.848999	-0.332556	-0.561116	-0.211005	-0.532453	0.339345	0.172514
142	1	7.1	1	210			0	-0.303952	0.214604		0.887925	1.10328		-0.271284	0.103599		-0.415435	0.713474		0.460039	0.264343		2.03435	-0.416223		0.775621	-1.10402		2.25078	-0.207426		0.258167	-0.43075		0.901579	-0.562846		-0.337035	-0.704645		-0.422851	1.36108		1.42728	-0.934323		1.06817	1.18142
143	0	3.4	0	174	1	0	0	-1.19522	-1.50516	-2.33559	-0.715491	-1.06491	-1.45432	-0.578665	0.0023431	-0.0127299	-2.30087	-2.34278	-2.66427	-1.3758	-1.03188	-1.81148	0.636301	-0.38457	-0.555639	-1.32959	-1.22874	-1.03967	-1.10717	-1.53235	-1.47716	-1.19184	-1.17748	-1.17976	-1.11391	-0.935594	-1.11937	-1.49144	-1.362	-1.00186	-0.422851	-0.0179883	-0.596457	-1.26456	-1.00116	-0.81593	-0.532453	0.339345	-0.260542
144	0	1.5	0	138	2	0	0	-0.703184	-1.00612	-1.28237	-1.72592	-0.992905	-0.840214	-0.603471	-0.116676	-0.101811	0.479648	-0.262574	0.0008987	-1.3758	-1.17658	-0.98085	-0.428567	-0.527328	-0.0459018	-1.3757	-0.919001	-1.14902	-1.69497	-1.396	-1.6691	-1.96998	-1.55348	-1.35535	-1.09009	-0.230306	-0.142814	-1.62799	-1.56841	-1.33061	-0.422851	1.02101	0.80362	-1.39629	-0.446715	-0.621023	-0.532453	0.365899	0.0604273
145	2	7.7	0	56	1	0	0	1.36415	1.3429	1.37669	0.512731	0.0814802	0.0621924	2.02282	-0.936046	1.61163	-0.706043	0.277368	0.72061	0.266965	0.502048	0.553928	0.0466481	-1.27677	-0.720006	0.103424	1.19367	1.20468	2.17018	1.0577	0.762606	1.62683	0.709257	1.43162	0.899489	-0.490558	0.823889	0.298123	-0.210034	1.32836	0.991433	0.0508179	-0.525342	1.53444	0.801751	1.24967	-0.532453	-0.152492	1.21314
146	2	13.1	0	153	1	0	0	-1.76832	-0.726165	-0.579504	-0.436647	-0.288891	0.0715673	-0.895039	0.033683	-0.910475	0.45161	0.659052	0.352999	-0.780127	-0.188921	-2.04982	-0.141911	0.738775	1.16905	-0.208933	-0.37117	-0.629392	-0.437508	-0.288272	-0.650814	-1.10923	-1.16933	-0.774148	-0.789823	-0.694979	-0.357563	-0.702203	-0.422821	-1.00829	-0.422851	-1.29684	-1.22503	-0.85458	-0.618289	-0.884276	1.17446	1.79751	1.42407
147	2	6.2	0	143	0	1	0	1.12112	0.315988	0.0218278	-1.03272	-0.382688	-0.192416	-0.52941	0.419421	-0.742354	-0.350045	-0.237693	-0.4888	-0.620175	-0.221254	-1.75436	0.166436	0.713431	0.215829	-0.0853875	-0.362188	-0.723109	-0.0084986	0.0363291	-0.700598	-0.404957	-0.0940791	-0.67071	-0.958392	-0.433124	-0.873642	-1.18749	2.08519	0.0353899	-0.422851	-1.07096	-0.958802	-0.715947	-0.374785	-0.728742	-1.22775	0.379179	-0.162446
148	0	14	0	231	3	0	0	-0.0342286	0.327683	-0.459005	-0.883726	-1.46288	-0.983572	-0.780539	-0.840229	-0.520778	-0.457321	-1.46372	-1.36511	-0.207224	-0.0644417	-0.135485	0.596661	0.746573	0.779176	1.48026	0.692507	1.28861	-0.477738	-0.69909	-0.804852	1.08439	0.635883	0.393767	-0.819178	-0.274584	-0.0693743	-0.348045	0.0656752	-0.124165	-0.422851	0.988675	0.621308	0.019797	-0.27593	-0.288718	0.538815	0.187832	0.0903096
149	0	0.8	0	182			0	-0.291771	-1.50818		-0.269054	-0.931684		-0.346426	-0.0608369		-0.936529	-1.58897		0.18841	0.159905		0.810504	0.0222452		-1.27462	-1.14721		-0.746341	-0.952228		-1.14077	-0.826308		-0.789823	-0.0082562		-1.42919	-1.60187		-0.422851	1.42524		-1.13734	-0.0079083		-0.753907	-0.125862
150	2	0.3	0	292	2	0	0	0.640851	-0.209384	0.334863	-0.566003	-0.680516	-0.102248	-0.84047	-0.686583	-0.535286	-0.766916	0.0952036	0.463442	0.648891	0.325194	0.671737	0.747892	0.254523	1.68841	-0.322161	-0.567222	-0.370686	1.61555	-0.286332	-0.213002	0.083573	-0.451558	0.035293	0.371144	-0.966219	-0.18355	-0.683933	-1.06785	0.669894	-0.422851	-0.221198	-1.41614	1.06881	-0.0450898	-0.402128	0.429533	0.11706	-0.446883
151	1	11.8	0	290	2	0	0	0.827634	1.04214	-0.0982071	-0.184178	0.691002	0.288199	-0.0332762	1.16744	0.10104	-0.571003	-1.03574	-0.562518	0.870894	0.639498	0.423323	0.284851	0.827375	1.56492	0.174479	-0.178004	0.205801	0.360034	0.938959	0.320891	0.558986	0.375094	0.179094	0.455672	0.45148	0.128585	-0.36095	0.0885759	0.543453	-0.422851	0.115764	0.0681552	-0.168759	0.176685	-0.186393	-0.114298	0.428698	-0.524321
152	2	7.9	0	56			1	1.12926	1.21855		1.68052	0.768325		1.80014	-0.640305		1.31968	0.798848		0.339228	0.0843782		1.47338	0.954978		0.425632	0.22711		1.298	0.650762		0.28073	0.394938		0.284601	-0.267276		0.937977	0.338184		-0.422851	0.441814		1.31606	0.23556		1.36835	-1.00814
153	2	16.8	0	59			1	0.976948	1.4994		1.66001	1.17542		0.439182	-0.772373		1.6566	0.90303		-0.0820616	0.439575		3.1209	1.35262		0.98826	1.08366		2.77669	0.76211		1.16094	0.410393		0.640876	0.269838		1.41453	0.730315		1.66333	1.24076		2.61311	0.522856		1.55728	-0.180889
154	0	0.6	0	204	1	0	0	0.996444	0.182514	0.406701	0.154681	0.621174	-0.277818	0.0818549	0.714156	1.46331	0.688822	0.788969	0.437697	0.123891	0.0633557	-2.04982	0.0416947	0.353069	0.166359	-0.574399	-0.875357	-0.99573	0.0734656	-0.288272	-1.15223	-0.0891897	-0.125642	-1.08207	0.82101	1.15085	0.910353	-0.858525	-1.32633	-1.77304	-0.687666	2.08463	1.97047	-0.0476622	0.0071605	-0.229863	0.349073	0.282437	0.221767
155	1	7.2	1	206	1	1	1	1.08507	0.563522	1.03988	-0.867332	0.604467	2.02921	2.87822	2.98868	2.91266	-1.30279	-0.833117	-0.166692	1.27541	1.17273	0.613685	-0.968	-2.09302	-2.15206	-0.570298	-0.525017	-0.122454	0.614121	1.32459	1.69571	2.17491	2.10728	2.32809	-0.631827	-0.0274664	0.200768	0.483527	1.56015	1.51222	-0.493985	-0.221198	-1.22503	0.610381	0.611789	0.795049	0.564732	0.728514	-0.209754
156	0	1.5	0	156	0	0	0	-0.524058	-0.416506	-0.180191	-0.0367079	0.358355	0.194211	-0.394978	-0.466172	-0.298163	0.892411	0.292735	-0.097655	-0.32253	-0.154797	-2.04982	-0.0557374	0.879426	0.96012	0.38943	-0.559363	-0.594118	-0.734476	-0.84188	-1.22044	-0.977266	-0.854995	-1.15904	0.0901955	-0.394717	-0.873642	-0.421857	-0.970168	-1.09925	-0.687666	-0.797214	-0.958802	-0.434928	-0.680405	-1.27601	-0.0901839	-0.0049874	-0.260542
157	2	15.2	1	166	2	1	1	0.567715	-0.39355	1.54602	0.0934527	1.01447	2.67529	2.18619	1.3708	2.00694	1.35042	0.874608	1.08407	0.712675	0.229247	1.52837	-0.752775	-0.74056	-1.03428	1.47797	1.70344	4.98782	0.264112	0.340156	4.38247	1.97834	1.56097	3.191	0.582352	1.22659	6.75218	1.06147	1.193	2.95047	0.0348712	0.540087	1.27049	1.00057	1.65715	4.27685	2.20163	2.96904	5.37695
158	0	0.2	0	216			0	0.100589	0.214086		-1.03467	0.793967		-0.76722	-0.827619		-0.911251	-0.117229		-1.00206	0.37049		0.9066	1.70888		-0.902257	-1.07753		-0.173664	-0.179887		-0.420247	-0.215362		-0.182009	0.238637		-0.435139	-0.2836		-0.493985	-0.133475		-0.464858	-0.901227		-0.266369	0.170607
159	0	0.6	0	198			0	-0.765456	-0.563621		-0.822912	-0.417852		-0.431538	-0.823656		0.261213	0.464997		-0.835207	-0.414488		0.371055	-0.20073		-1.08014	-1.27877		0.251989	-1.1227		-0.335836	-0.861174		0.752665	-0.482913		-0.534522	-0.596159		-0.687666	-0.797214		0.0719181	-1.06207		-0.557919	0.0167633
160	0	12.5	0	206	0	0	0	-0.806048	-1.00083	-0.869248	-1.51159	0.0881559	0.2841	-0.880348	-0.923538	-0.813076	-1.31209	-1.42758	-1.42603	-1.3758	-2.04523	-2.04982	-0.99292	-0.697966	-0.343927	-1.62987	-1.03368	-0.335734	-1.09185	-0.332907	-0.38523	-1.25959	-1.42885	-1.11408	-0.558777	-0.0372463	-0.223888	-1.07539	-1.05416	-1.09049	-0.687666	0.722877	0.175014	-1.14946	-0.667702	-0.716629	-0.913482	0.679295	-0.0783725
161	0	7.9	1	228	1	0	1	0.419741	-0.0702265	-0.150174	0.32879	0.610877	0.569218	-0.0187432	1.04142	-0.0393088	0.469326	0.546285	0.585723	-0.492986	-0.15659	-0.581635	-2.08032	-2.46577	-2.16173	-0.676404	-0.360702	-0.191941	-0.589997	-0.840751	-0.38857	0.506938	0.388164	0.477538	-1.06716	-0.307555	-0.311816	0.0084482	0.171934	0.105715	-0.687666	0.676897	0.160898	-0.256695	-0.135425	0.33204	-0.482792	-0.546264	-0.260542
162	0	12.2	1	121	0	1	0	1.13257	1.4994	1.19302	-1.39654	-0.951027	-1.04712	-0.972675	-0.972084	-1.06241	-1.45707	-1.28546	-1.11436	1.44118	1.12912	1.04212	-1.8675	-1.81178	-1.56308	1.1567	0.798506	0.917864	1.32447	1.69599	1.27	2.3183	1.87702	1.56222	-0.252931	-0.193632	-0.345936	0.019706	0.0533352	0.726766	-0.687666	0.202702	-0.525342	1.7466	1.87242	1.6804	0.933968	0.58945	1.08479
163	1	15.4	0	174	1	0	0	-0.195444	0.24748	-0.0800793	-0.519736	0.764038	0.872171	-0.920538	-0.976147	-0.767512	-0.830443	-1.19657	-0.759734	0.660987	0.365716	0.807208	0.0058748	0.457658	0.908457	-0.198305	-0.512089	-0.0881447	0.712586	0.996019	0.458581	0.167127	0.219765	0.670106	-0.593472	-0.800659	-0.244658	-0.604693	-0.176316	-0.31605	-0.687666	-0.34504	-0.294282	-0.22421	0.0404712	-0.43132	-0.482792	-0.339635	-1.02326
164	0	4.9	0	104			0	0.492457	-1.18881		-0.807528	-1.0736		-0.978501	-0.605832		1.39003	0.561434		-1.02418	-1.45392		0.424734	-0.286685		-0.4629	-0.90626		-0.545116	-1.26849		-0.995821	-1.18099		-0.382775	-0.966219		-0.725058	-0.879781		-0.687666	-0.895813		-0.884954	-1.46928		-0.913482	0.569825
165	0	9.8	0	101	3	0	0	-0.830779	-1.58918	-1.72814	0.284948	0.344232	-0.827429	-0.494823	-0.121932	-0.448786	1.3467	1.09705	0.67413	0.0650105	-1.11039	-0.305144	0.574882	-0.434738	-0.822178	-0.615756	-0.875357	0.696196	-0.530146	-0.661851	-1.46956	-0.96207	-0.810961	-0.955504	-0.417511	-0.850147	-1.00005	-0.734358	-0.508288	-0.989101	-0.687666	-0.895813	-1.22503	-1.15745	-1.12894	-1.42962	-0.913482	-1.00814	-2.24564
166	0	15.3	1	168	2	1	0	1.07724	1.4994	1.24215	1.22001	2.41709	0.466442	-0.966856	-0.737128	-0.818161	0.357717	1.84024	1.49287	1.04809	0.879044	1.09213	-1.90517	-0.991104	-0.515922	1.33341	2.07789	2.0769	0.216557	0.970857	1.18279	0.997611	1.51417	1.31753	-0.123259	0.142308	0.843242	0.144675	1.16297	1.34959	-0.687666	-1.36721	0.320074	0.396794	0.357455	1.01603	-0.0099046	0.428698	1.18476
167	0	4.3	0	230	0	0	0	-0.19226	-0.705108	-0.410111	0.335744	-0.3818	-0.196229	-0.286831	-0.907443	-0.354183	-0.574018	-0.0972291	0.168699	-0.917477	-0.434391	-0.0226345	0.166436	0.857226	1.21275	-0.544241	-0.88756	-0.925674	0.454898	-0.258064	-0.749537	-0.49609	-0.394933	-0.52652	-0.11229	0.312715	0.63131	0.200484	-0.321296	-0.0754344	-0.687666	0.602657	0.569476	-0.225261	-0.536378	-0.713491	-0.482792	1.07274	0.965446
168	1	2	0	234	2	1	1	1.13968	1.4994	1.69538	1.18603	0.464585	0.467255	0.240671	0.820253	1.85272	0.0930358	0.441292	0.474395	1.32309	0.398448	1.01429	0.0427921	-0.380123	-0.461964	0.974927	-0.0389134	0.443942	-0.0632832	-0.263595	0.118482	0.520267	0.392881	0.146809	-0.473602	0.335048	0.839548	0.257868	-0.0657491	0.615132	-0.687666	1.34696	1.48374	-0.105861	0.195512	1.01544	-0.648289	0.0381632	-0.0783725
169	1	3.3	1	100	0	1	1	1.1341	1.3429	1.37669	-0.154096	2.34748	0.942146	1.99351	1.67248	0.716604	-0.617401	-1.28662	-0.646371	1.3304	1.70113	0.872836	1.15287	1.15736	-1.02178	2.26457	2.38451	0.542963	1.35231	2.40818	2.54838	1.64699	1.48537	0.866726	4.24155	4.56763	0.578459	3.26483	2.53166	1.85634	-0.687666	1.53223	0.587098	2.61311	2.92065	1.42057	2.6567	2.03773	0.0604273
170	1	1.1	0	197			1	1.08018	1.3429		-0.61437	0.151599		0.0389819	-0.055414		-2.10259	-0.991209		1.09659	0.985219		-0.33191	-0.353824		1.52618	1.27227		2.77669	1.53011		1.57866	1.88069		0.662038	-0.0730148		0.566755	0.922521		0.71879	-0.895813		2.61311	1.5844		2.34668	1.10163
171	1	12.9	1	246	0	0	1	1.13359	1.21855	1.69538	1.40405	1.86813	2.63747	2.85613	0.992006	2.02245	0.598502	0.163106	0.41805	1.97226	1.99375	1.48625	-3.32195	-3.62408	-2.87575	1.22936	2.7485	2.56032	0.53499	0.644353	1.57281	2.17215	2.24676	2.23219	1.36905	2.04512	1.31905	3.26483	2.35276	2.54486	-0.687666	0.202702	0.789908	0.72055	0.966212	0.640995	0.503327	1.12466	0.221767
172	3	7	0	55			1	1.13994	0.50815		0.955715	0.819024		0.744189	0.233376		1.84793	1.57054		0.818787	0.741888		0.661944	0.685833		0.275448	0.919291		0.196898	0.347062		-1.23645	-0.403191		0.752665	0.362786		1.25146	0.963714		-0.687666	0.145335		0.374315	0.132057		0.503327	-0.304988
173	3	6.9	1	230	3	1	0	1.13664	0.75866	0.613356	-0.0920411	0.54851	1.24733	0.968633	-0.935637	-0.823251	-0.316657	0.101717	-0.0666075	1.75787	0.941174	0.766611	0.493832	0.539852	-0.799323	3.11661	2.46633	1.10335	1.29854	2.04569	1.4939	0.620646	0.345433	0.129551	2.77404	1.88224	0.200768	2.31447	1.29707	0.980031	-0.687666	0.602657	0.629655	2.12566	2.26853	1.97566	2.11083	1.41657	0.826084
174	0	12.3	1	89			1	0.534401	0.265978		1.45755	1.84874		1.39381	1.3406		1.69973	1.85351		0.598818	0.553052		-0.44907	-0.160203		0.368688	0.76487		-0.615838	-0.276737		-0.0533451	-0.0317523		-0.863707	0.0146168		0.589822	1.34706		-0.687666	0.585337		0.172071	1.38107		0.564732	0.712413
175	2	17.9	0	66			0	-0.353925	0.0629408		-0.337659	-0.255811		-0.640125	-0.698209		0.134273	-0.363589		-0.265979	-0.297547		0.612329	0.129575		-0.155754	-0.540081		0.379995	-0.980215		-0.801138	-0.853236		0.12487	-0.280479		-0.963018	-0.786739		-0.687666	0.115764		-0.452774	-1.0183		-0.648289	-0.339635
176	1	4.9	0	191	1	1	0	1.12466	1.57045	1.04612	-0.734426	-0.0428498	-0.103287	2.63274	0.568635	0.182773	-0.298635	0.567238	0.858038	0.964856	1.58325	1.25777	0.890201	0.998867	1.41276	0.738018	0.447841	0.396438	1.7354	1.5485	1.79276	0.195589	0.860667	0.99659	0.600289	0.506717	-0.203523	1.38561	0.654154	0.197798	-0.687666	0.0177717	-0.525342	0.471952	0.645515	0.903559	-0.187667	0.508422	0.570375
177	0	3.7	0	143	2	1	0	0.484676	-0.820584	-0.566004	0.20613	2.41709	-0.500426	-0.0478504	-0.189203	-0.843655	-0.686464	-0.0608999	-0.759947	0.239842	-0.225349	0.0116402	-0.204861	-0.542705	-0.829923	0.57671	0.649753	-0.979911	-1.1045	0.356128	-0.268947	-0.926196	-0.193491	-0.320783	0.680817	0.589102	-0.334438	-0.195346	0.50148	-0.719017	-0.687666	-0.34504	-1.07909	-0.620684	0.417714	-0.442876	-0.557919	-0.771903	-0.377528
178	0	1.5	0	56			1	0.483473	1.07953		0.847169	2.41709		0.831045	2.9991		0.117365	1.3689		0.202315	0.226183		-0.102394	-0.196983		1.41922	2.73836		0.0244765	1.31935		0.702327	0.92179		-0.188129	0.531899		0.634639	1.4594		-0.687666	-1.49633		0.841751	2.48843		1.32736	2.27758
179	0	8.7	0	212	0	0	0	-0.384874	-1.05112	-0.401037	-0.764494	-0.223414	0.0613386	-0.618338	-0.667257	-0.284243	0.133519	0.285082	-0.0435876	-0.0461834	-0.274365	-0.067049	0.916731	1.49247	1.73287	-0.764629	-0.792552	-0.950631	0.091712	0.10629	-0.130364	-0.999591	-0.861174	-0.946495	-0.759854	-0.242912	-0.0074374	-0.554148	-0.918004	-0.846928	-0.687666	0.399502	0.331847	-0.913302	-0.731337	-0.90936	-0.266369	0.0167633	-1.02326
180	0	0.3	0	168	0	0	0	0.327335	-0.147723	-0.663475	-1.19078	-0.590669	-0.142217	-0.532102	-0.795987	-0.999049	-0.192946	-0.171373	-0.0539374	1.18381	0.889247	1.20981	0.790691	0.290765	0.838276	-0.974921	-1.00888	-0.9947	-1.35312	-1.1227	-1.21886	-0.837337	-0.511798	-0.673826	-0.884849	-0.935594	-1.14896	-0.798204	-1.01124	-0.88791	-0.687666	0.502413	-1.27069	-0.708909	-0.859782	-1.21042	-0.482792	0.712413	-1.71993
181	1	4.9	0	55	0	0	0	0.883779	0.475382	0.382131	0.788485	0.491233	-0.125397	-0.750463	-0.992429	-0.931193	0.209697	1.0487	-0.222985	0.811367	0.652445	0.332456	-0.703367	0.209354	-0.0259747	0.813028	0.0905288	-0.764635	0.847799	-0.202458	-0.718896	0.792029	0.499496	-0.414252	-0.391277	-0.293903	-0.569498	-0.480751	-1.13033	-1.33501	-0.687666	-0.268632	-0.32087	0.490246	0.201341	-0.097611	-0.0619161	0.0784489	0.172514
182	3	6.9	0	275	0	0	0	-0.0054195	0.3493	-0.182933	0.0170585	0.862978	0.19872	0.327333	-0.28251	1.52445	-0.828503	-1.02141	-1.15838	0.835615	0.254574	0.272352	0.48611	0.361999	0.455978	-0.193053	0.168852	-0.147366	0.228073	0.600652	-0.25571	0.260312	-0.115483	-0.187808	-0.273784	0.180734	0.63131	1.12389	1.52942	0.682209	-0.687666	0.93241	1.04039	-0.164353	-0.153632	-0.0935702	-1.69473	-0.415405	0.221767
183	1	14.2	0	58	2	0	0	1.13029	0.14189	-1.04478	-0.102805	0.546996	0.354118	1.08315	0.149885	-0.08836	-0.19087	0.504767	1.14561	1.28935	0.695253	0.397361	1.5102	-0.893753	-1.97446	2.12885	0.682053	-0.0600831	1.72534	-0.498735	-0.63839	0.791977	0.160009	-0.329898	2.36976	-0.490558	0.15034	0.118997	-0.0045469	0.149473	-0.687666	-0.372084	1.08583	0.723127	0.1656	0.276119	1.02823	-0.050695	-0.614324
184	1	3.7	1	153	1	1	0	0.0106327	1.17214	0.208925	-0.337693	-0.514893	-0.661911	-0.903275	-0.972084	-0.900144	-0.0209107	-0.781092	-0.554011	0.719568	1.0457	1.05729	-1.41314	-0.778465	-0.515922	1.05777	1.85963	1.74167	0.836689	1.46604	1.11426	0.563295	1.62929	0.971911	-0.473602	-0.124946	-0.458144	-0.220255	0.621679	0.978755	-0.687666	0.676897	0.550663	1.93077	2.75118	2.41301	0.392607	0.416685	0.0903096
185	1	9.5	0	73	0	0	0	1.03188	0.254775	-0.976475	1.65437	1.39281	2.01845	2.70163	1.31577	-0.0526448	-0.439962	-0.438596	1.05129	1.77699	1.57642	0.694599	-0.229014	-0.512167	-0.579118	1.42996	0.144906	-0.533673	-0.689959	-1.58633	-1.34244	0.31344	0.699638	0.4814	3.7981	1.93417	-0.0327979	3.26483	1.92965	0.56609	-0.687666	0.175055	0.569476	0.78347	0.0170618	0.0638843	1.80477	0.662259	-1.71993
186	3	1	1	157	0	0	0	1.17508	0.748292	-0.348836	-0.256801	0.232413	-0.755441	-0.442032	-0.851454	0.233799	-2.22371	-2.66534	-2.31149	1.10135	0.750633	0.608326	-0.462808	-1.73075	-0.990782	-0.768742	-0.88756	-0.908837	-1.04409	-1.05717	-1.32872	1.7801	1.71069	1.38015	-0.969264	-0.426003	0.67729	0.608356	0.901648	-0.0453881	-0.687666	0.737677	1.22596	-0.135436	-0.509927	-0.33186	0.325908	-0.415405	-0.524321
187	1	3.6	0	242	0	1	0	1.41097	1.57045	1.24215	-0.980591	-0.6273	-0.143723	1.09095	-0.136031	-0.463112	-2.40464	-1.86557	-1.61837	0.89747	1.17862	0.87355	0.633136	0.418303	1.47663	1.30745	0.810359	0.317984	1.21519	1.74116	0.917804	0.90573	1.04565	0.697638	0.805806	0.286825	0.0173198	1.066	1.8219	0.493963	-0.687666	-1.0115	-0.848999	2.02197	2.24044	1.22959	0.592853	0.831224	0.221767
188	1	16.5	0	45	1	0	0	-0.240672	0.119687	0.126599	-0.27736	0.331001	0.396569	1.88773	-0.315153	0.978962	-0.688363	0.164612	-0.154403	-0.0882722	0.24767	0.289515	0.323438	-0.254627	1.44592	-0.670441	-0.419442	-0.225069	0.439945	-0.25259	0.45789	0.468984	0.104924	0.0311688	-0.581688	-0.682693	0.112337	-0.0693233	-0.301295	-0.135034	0.414466	0.354104	-0.848999	0.454478	-0.291152	-0.123096	-0.266369	0.0381632	-0.614324
189	0	13.5	0	146	0	0	0	0.477214	-0.11658	0.19888	0.297845	-1.01483	-0.211786	-0.067347	-0.355295	0.1785	2.09066	0.810074	-0.144658	0.595001	0.215911	0.137627	-0.726628	-0.937591	-0.94569	-0.276517	0.0841373	-0.855981	-0.6906	-1.15575	-1.18971	0.473602	0.147308	-0.892019	-1.06716	-0.490558	-0.334438	-0.320078	-0.766346	-1.04274	-0.687666	0.611529	0.433099	-0.336987	-0.352321	-0.734877	-0.0901839	0.569825	0.309804
190	2	7.3	0	160	0	0	0	-1.2127	-0.248324	-0.766237	-0.960224	0.848655	0.517507	-0.706044	-0.943717	-0.945942	-1.05405	-1.28546	-1.44464	-0.564235	-0.459897	-0.136494	0.509426	1.01835	0.988248	-0.727413	-0.37117	-0.282773	-1.21619	-0.29022	-0.475693	-0.525908	-0.686721	-1.30189	-0.714752	-0.952464	-1.04887	-1.12727	-1.03553	-0.855281	-0.687666	-1.07096	-1.27069	-1.10752	-1.06207	-0.921097	-0.482792	-0.0276446	-2.24564
191	3	7	0	150			0	-1.5544	-0.503417		1.68738	1.3715		-0.656525	-0.955858		-0.288314	-0.39651		-0.112346	0.209459		0.229287	0.623194		-0.965625	-0.0081811		0.888116	0.374343		-0.382681	-0.559676		-0.28809	-0.850147		0.0708726	0.0533352		-0.687666	-0.492007		0.474454	-0.508289		-0.482792	-0.415405
192	0	15.5	0	176	1	0	0	0.208188	0.768748	-0.316815	0.326236	0.671303	-2.18818	-0.281737	-0.772373	-0.56904	-0.487909	-0.475479	-0.0433816	1.00436	1.16267	0.187969	1.25005	1.34552	0.589129	0.903503	2.22067	0.461168	0.760641	1.95291	-0.622606	0.341414	0.897695	-0.410554	-0.684697	0.126409	-0.675002	0.0977084	0.532501	-0.882162	-0.687666	0.737677	-0.462241	-0.0983833	0.61219	-0.503672	-0.648289	-0.180889	-2.24564
193	3	2	0	266			0	-0.311254	-0.485594		-1.22743	-0.569437		-0.170934	-0.571557		-2.37216	-2.6763		0.9624	0.507764		-0.270327	0.204216		-1.18684	-0.869331		-1.63207	-0.753303		0.485813	0.187817		-1.26236	-0.349956		0.104038	0.301575		-0.687666	0.676897		-0.698254	-0.409463		-0.648289	-0.415405
194	2	1.3	0	36			1	0.722864			2.08289			2.92212			-0.142895			1.34834			3.83724			1.65435			2.49417			1.73088			1.35786			2.81736			2.3207			2.61311			1.21903
195	3	1.4	1	174	0	1	0	0.603779	0.427972	-0.071247	0.745746	0.442821	0.648415	2.78367	1.51153	-0.236683	-1.88277	-0.866825	-0.777575	1.83449	1.50331	1.03994	0.649229	-1.37974	-0.451537	2.4324	0.893558	0.0823662	1.44825	1.73132	1.22073	0.240755	1.0024	0.146064	4.18194	3.26357	1.05954	2.00338	2.31694	1.11989	-0.687666	2.24203	1.53488	0.814213	0.916806	0.792005	2.81371	1.53449	0.288881
196	1	17	0	56			0	0.39194	0.362547		2.00049	1.57322		-0.962608	-0.988354		-0.919431	-1.06528		0.419458	0.49615		0.175894	0.729341		-1.35225	-1.08964		-0.950804	-1.32403		1.97962	2.09844		-1.18756	-1.41392		0.263623	0.449003		-0.687666	-1.38744		-0.787958	-1.08855		-0.648289	-0.152492
197	2	17.5	0	80			0	-0.187349	0.144737		-1.51184	-0.954304		-0.515214	-0.374448		0.57884	0.564557		0.219598	0.379382		0.273081	0.33726		-0.824652	-0.710998		-0.672572	-0.686378		-0.220893	-0.589261		-0.525937	-0.935594		-0.240913	-0.964441		-0.687666	-0.895813		-0.493023	-1.05821		0.187605	-0.271877
198	2	1.8	0	288			0	-0.314626			-0.784693			-0.821443			-1.5969			-0.0224035			0.313302			0.476824			-0.988651			-0.722581			-0.810646			-0.915788			0.414466			-0.597001			-0.648289
199	2	4.9	0	168	1	1	0	-0.83875	-0.61126	0.0925746	-0.94555	-1.7888	-0.924327	-0.961023	-0.879331	-0.901931	-1.12478	-0.104281	0.611629	-0.0700605	-0.476312	0.126335	-0.77118	-0.345198	-0.386461	0.299797	0.413049	0.857494	0.706246	0.641119	0.668766	0.152502	-0.172515	-0.375437	-0.884849	-0.335572	-0.244658	-0.840836	-1.78164	-1.42475	-0.493985	1.22853	0.997908	-0.0243051	-0.161882	-0.352064	-0.0099046	-0.209906	-1.26987
200	3	8.8	0	107	1	0	0	-0.413431	0.0708354	-0.159923	0.645718	0.886288	0.465669	-0.564147	0.707775	-0.268707	-0.822463	-0.849173	-1.14917	0.166917	0.173394	0.483127	0.175681	-0.52225	-0.260036	-0.551157	0.21983	0.561995	0.488558	-0.372516	0.0506031	1.06997	0.524922	0.904413	-0.417511	-0.0880125	-0.369321	-0.742208	-0.342701	0.418243	-0.687666	1.86765	-0.670534	0.641598	0.17369	0.471824	-0.482792	1.71715	-0.260542
201	1	6.3	1	77	1	0	1	-0.614475	0.0089853	-0.547194	-0.736575	-0.307455	-0.205621	-0.34752	-0.545925	0.0639773	-0.005559	-0.306329	-0.259731	1.66319	1.53556	0.920683	-1.62009	-1.47502	-1.01987	0.507879	0.543175	0.568739	-0.514508	-0.210763	-0.391931	0.682923	0.666821	0.277971	-1.22382	-1.36123	-1.20023	-0.182168	-0.397607	-0.325474	-0.687666	-0.63124	-0.462241	1.38545	1.69281	1.59105	0.469074	-0.499641	0.596136
202	3	10.3	0	248	1	0	0	0.238178	0.158274	0.205282	-0.0040004	0.344973	0.437986	1.13136	-0.569696	-0.595424	-0.392116	-1.05625	-0.619773	0.843576	0.913713	0.215484	0.288851	0.660878	1.2283	-0.0422817	-0.337329	-0.326664	0.351967	-0.0219553	-0.145052	0.498133	0.0850541	0.14904	-0.558777	-0.0627932	-0.0693743	1.05273	0.0252973	-0.79815	-0.687666	0.807566	0.367263	-0.0713479	-0.0053595	-0.432467	0.0795105	-0.0997557	-0.0783725
203	0	4.7	0	111	0	0	0	-0.934686	-1.53039	-1.71732	0.64347	0.704734	-0.317429	-0.891737	-0.0748097	-0.576566	-0.549401	-0.447532	-0.630737	-1.13247	-1.16921	-0.325026	-0.147768	-0.307219	-0.532737	-1.1208	-0.740513	-0.536591	-0.692126	-0.605169	-1.33651	-1.01879	-0.820315	-0.757205	-1.26236	-1.06578	-1.25971	-0.537463	-0.43903	-0.880732	-0.687666	0.175055	-1.22503	-1.10752	-1.17617	-1.51707	-1.69473	0.365899	-2.24564
204	1	0.8	0	146	0	0	0	0.107663	0.4848	0.0744927	0.109258	0.651466	1.30235	-0.796432	-0.617526	-0.882038	0.38467	0.284215	0.166206	0.86486	0.789894	0.844217	0.527958	1.08841	1.23428	-0.588952	-0.515759	-0.257538	-0.221482	0.575502	0.713465	-0.0670351	0.318123	-0.1748	0.84792	0.503932	-0.0327979	-0.633053	-0.662497	-0.90974	-0.687666	-0.133475	-0.400936	-0.339197	-0.161882	-0.449118	0.0143929	0.644674	-0.0054086
205	0	12.4	0	143	3	0	0	0.0188247	0.727567	0.38076	-0.600796	0.239091	0.228609	-0.02603	0.165011	-0.297324	-0.0410744	-0.113561	-0.17219	0.0342048	-0.232883	-0.182455	-0.0253566	1.9351	1.56552	-0.558145	-0.571184	-0.895068	-0.374325	-0.0494381	-0.669157	-0.609196	-0.673884	-0.484967	0.541554	0.199688	0.0510191	-0.350158	-0.469312	-0.694682	-0.687666	-0.895813	-0.848999	-0.917851	-0.759489	-0.766377	-0.482792	0.0167633	-1.02326
206	0	0.9	0	284	0	0	0	-1.82272	-0.970198	-1.55274	-1.38299	-0.719927	0.133718	-0.983663	-0.980559	-0.752447	-1.1614	-0.85965	-0.875805	0.149149	0.266225	0.389568	0.268202	1.46178	0.99817	-1.02144	-0.834197	-0.158282	-0.912428	-0.403127	-1.30598	-0.750304	-0.558997	-0.511596	-0.714752	-0.440309	-0.613411	-0.642539	-0.0625327	0.193382	-0.687666	-0.244591	-0.491849	-0.9072	-1.12894	-1.10788	-1.14668	0.391932	-1.26987
207	1	17.3	0	131	0	0	0	-1.53395	-0.289855	-0.659527	-1.13857	-1.52534	-0.595152	-0.942429	-0.0383953	-1.03907	-0.019157	0.293938	0.0324684	-1.3758	-0.610173	0.321458	0.261862	0.860027	1.20663	-1.06927	-0.828504	-0.31103	-0.306485	-0.560602	-0.516635	-0.639646	-0.897141	-0.514295	-0.969264	-1.1019	-0.893021	-0.480751	-0.529563	-1.24834	-0.687666	-1.36721	-1.22503	-0.55431	-1.30871	-0.805802	-0.0351897	-0.499641	-0.377528
208	3	13.3	0	105			1	-0.577444			0.237762			0.130532			0.14393			0.257312			0.932939			1.12381			1.4249			1.08806			1.46596			0.808841			-0.687666			1.10054			1.32275
209	1	16.3	0	210	0	0	0	0.744564	0.84464	0.0226539	-1.15259	-0.0622031	-0.0547973	-0.653716	-0.222741	-0.901931	-1.62087	-2.04527	-2.04519	0.586335	0.766903	0.541151	0.0889744	-0.117668	0.155601	-0.245005	-0.585224	-0.972866	0.441513	0.34477	-0.171208	0.721961	1.02693	0.533575	-0.28809	-0.562846	-0.668676	-0.376074	-0.27728	-0.26114	-0.493985	-0.55752	-0.371829	-0.107263	-0.329748	-0.651652	0.873322	0.96779	0.284456
210	3	8.6	1	128	0	0	0	0.445267	0.346228	-0.21158	-0.912445	-1.33992	-0.391221	0.70938	-0.589579	-0.893965	-0.8461	-0.812472	0.0396852	0.958363	0.356244	0.503943	0.323981	0.162202	-0.972483	3.63365	1.23076	0.225421	2.03234	1.04445	1.52687	1.64868	0.559995	0.228942	2.8965	2.15051	0.462888	3.26483	1.17141	1.05002	-0.687666	1.02101	0.579932	2.61311	0.83301	1.01842	3.13333	0.817482	1.20582
211	0	3.9	0	130	1	0	0	-0.647214	-1.12637	-0.824994	-0.271577	-0.329586	-0.626551	-0.302686	0.640151	-0.275848	2.40747	1.87686	1.54661	0.108081	-0.817091	-0.317526	-0.502352	-0.900937	-0.367317	0.0646488	0.0809201	0.266548	-0.828213	-0.570552	0.111936	-1.00026	-0.945665	-0.659876	-0.169951	-0.176553	-0.700696	0.445294	0.530435	-0.0714932	-0.687666	-1.36721	-0.650594	-0.456747	-0.384561	-0.43132	-0.152671	-0.649938	0.195006
212	0	4.2	1	128	0	1	0	-0.989905	-0.599716	-1.28047	-0.271037	-1.09553	-0.598387	-0.177283	0.714176	0.0132533	2.03174	1.68089	1.06123	0.594235	0.401449	0.425002	-0.0704952	-0.349502	-0.504878	0.890303	-0.166564	-0.158282	-0.241513	-0.939122	-1.14394	-0.490856	-0.355659	-0.659106	0.65409	-0.261477	-0.810332	0.983576	0.851521	1.31177	-0.687666	-0.895813	-0.0978151	0.0890822	-0.134967	-0.0118424	0.187605	-0.415405	-0.035222
213	3	16.5	1	71	1	1	1	0.596004	0.972701	1.54602	2.09975	2.46475	3.04265	-0.0309898	1.55115	0.137569	-0.203127	1.10392	2.12701	1.57655	1.45008	0.873426	-1.53261	-1.32274	-2.32028	-0.281806	1.75617	0.883197	-0.495907	2.36866	1.75479	1.06683	1.81592	1.8661	2.03439	3.7783	1.54102	1.15272	2.22659	1.8139	-0.687666	-0.832437	0.722673	-0.0155819	1.40249	1.12148	-0.120523	2.10856	-0.405143
214	0	1.8	1	61			1	0.0788163			1.10653			0.953054			-0.246403			0.963629			-0.164321			1.9285			0.295494			-0.0540855			1.62889			0.925744			-0.687666			0.387946			0.572045
215	0	1.2	0	140	3	1	1	0.0801969	1.57045	1.54602	1.51547	-0.012692	-0.284461	1.88524	0.630427	-0.197785	-0.149718	-0.923401	-0.413299	-0.0420407	0.239926	0.633387	0.246099	0.316586	0.352411	-0.400622	0.260566	0.745651	0.0285521	1.16502	-0.0153142	0.583893	0.316551	0.0733258	0.535667	0.670208	1.82709	1.34168	0.589323	0.628946	-0.687666	-0.793769	-0.77015	-0.0997626	0.320913	0.090326	-0.187667	0.164972	0.195006
216	0	15.2	1	142	0	0	1	-1.61823	-1.04504	-0.75275	-0.722151	0.07641	0.102572	0.606657	1.56225	1.4107	1.76573	1.32802	1.61628	1.12082	0.578993	0.958445	-1.05101	-0.851636	-0.461964	-0.743109	-0.31888	0.974042	-0.746065	-0.0373098	0.132607	-0.52633	-0.535485	0.228942	-0.714752	0.785053	1.07971	-0.126033	0.647065	0.605792	-0.687666	2.01669	2.05876	0.0388071	0.733366	1.3173	-0.36182	-0.1507	0.914835
217	3	13	0	51	1	0	0	-1.58598	0.261069	0.022008	0.834172	0.790312	-0.170699	-0.707385	-0.467367	-0.145164	-0.106817	0.558563	0.66835	-1.22188	0.176465	0.344066	-0.199649	1.19997	1.27183	-0.93319	2.05723	2.0255	2.38797	1.80281	1.0473	0.516328	0.346966	0.545595	-0.266754	0.574923	0.353134	-0.217854	0.492423	0.27069	0.963415	1.42604	0.897333	1.11514	1.96151	1.10949	0.503327	0.0136026	0.284456
218	2	17.6	0	65	0	1	0	0.593913	0.315952	0.103376	-0.680996	-1.59116	-1.51058	-0.0715079	0.398902	-0.8741	0.557237	0.668862	-0.147972	0.430988	-0.373133	-0.168475	0.906396	0.996407	0.253113	0.455583	-0.351848	-0.922373	-0.0477389	0.154024	-0.3498	0.0773768	-0.147654	-0.680866	-0.515369	-0.725251	-0.932894	-0.0266267	-0.425183	-0.362907	-0.687666	-0.468073	-0.77015	0.0967042	-0.232633	-1.0941	0.619212	-0.0363784	-0.192801
219	0	5.2	0	156	2	0	0	0.0593989	0.866154	0.567975	-1.67135	-2.60771	-1.65001	-0.676166	-0.938171	-0.240233	1.41336	0.232253	-0.24169	-0.678017	-2.04523	-0.916926	0.0017326	-0.0055687	-0.12284	-1.03769	-0.842822	-0.859021	-1.36095	-1.76041	-1.39453	-1.4173	-1.64487	-1.24958	-0.374389	-0.812033	-0.912767	-0.671086	-1.71296	-1.22693	0.963415	-0.753466	-0.857291	-1.00277	-0.946823	-1.21272	-0.648289	0.287596	-0.035222
220	0	11.1	0	152	2	0	0	-2.58847	-1.86272	-1.96045	0.44396	-1.24735	-0.347615	-0.434439	-0.29811	-0.43157	0.747922	-0.756936	-0.561124	-1.3758	-2.04523	-0.400287	-0.0700744	-0.278581	-0.822178	-0.973052	-0.476377	-0.304421	-1.66143	-1.06146	-0.538342	-1.09602	-1.19041	-0.700662	-0.845506	-0.962758	-0.828556	0.120782	-0.232381	0.292974	-0.687666	-0.13669	-0.548407	-1.01416	-1.02083	-0.499873	-1.14668	-0.21679	-1.20714
221	0	10.3	0	233	0	0	0	-0.61102	-0.190255	-0.595141	-0.269434	0.210593	-0.346027	2.07854	2.43261	3.0572	-0.142895	-0.270226	-0.137836	0.343527	0.0321046	0.1685	0.440448	0.554818	0.536688	-0.28048	-0.233096	0.727458	-0.120334	-0.0278073	0.406451	-0.298332	-0.258321	-0.37663	-0.845506	-0.812033	-0.530121	0.228002	0.150683	0.134585	-0.687666	0.130084	0.483654	-0.618242	-0.370678	0.288726	-0.120523	-1.11114	0.145177
222	0	11.6	0	71	1	0	0	-1.14611	-1.23941	-0.180048	0.111412	-0.43864	-0.533823	-0.562313	-0.637569	0.229883	0.169457	0.644527	0.381892	-1.3758	-1.95153	-2.04982	-0.0462	-0.937591	-0.936928	-0.217318	-0.492229	-0.469321	1.4186	-0.96139	0.509236	0.412429	-0.515712	0.110868	0.105637	0.0805206	0.610306	-0.236826	1.57135	1.05315	2.3207	0.0150727	0.542355	0.504246	-0.39641	0.802835	-0.36182	-1.48227	0.344045
223	1	14.1	1	155	2	1	0	1.69981	1.3429	1.37669	-0.183501	0.814498	1.37214	0.196154	1.04087	1.2897	-0.0925948	-1.17602	-0.034263	1.95246	1.64187	1.25839	-2.41413	-1.46279	-0.615482	-0.435615	-0.15754	0.0083287	0.190165	0.987766	0.962738	2.26239	1.72337	1.80983	1.02102	1.54049	2.99827	0.312058	-0.0741362	0.301169	-0.687666	0.35319	0.80362	0.111821	0.331454	0.880879	0.748318	-0.1206	0.398588
224	1	3.2	1	132	0	0	0	1.26056	0.357489	0.154713	0.0665756	0.448644	0.666363	-0.239258	0.234764	-0.535296	0.146633	0.912029	1.26397	0.718531	-0.324289	0.177771	-0.318619	-0.121149	-0.0226946	0.0098965	-0.208626	0.257831	-0.186332	-0.756647	0.185656	0.0774031	0.326884	0.121202	-0.53669	-0.859206	-0.160078	-0.11193	-0.149821	0.422576	-0.687666	-0.753466	0.845276	-0.186764	-0.549674	0.659384	-0.36182	-1.48227	0.118338
225	3	9	0	52	0	0	0	0.551437	0.490854	0.602559	1.75547	0.675675	-0.458053	0.286828	-0.698108	-0.71375	-0.0244272	-0.301768	-0.868641	0.0328997	-0.0837853	0.167343	1.77409	1.25652	0.693553	0.641449	0.95865	-0.0584623	0.468375	0.240162	0.353758	-0.503674	-0.0837491	-0.435437	0.0743561	-0.238688	-0.558095	0.65717	-0.0051345	-0.516778	-0.687666	-0.552301	-0.425957	-0.136012	-0.043024	-0.617038	-0.187667	-0.71043	-0.734317
226	0	2.3	0	188	1	0	0	-1.00416	-0.634624	-0.0822756	1.6164	0.372728	-0.669652	0.324631	-0.565728	-0.8741	1.45521	1.40925	0.871221	0.2079	-0.179952	-0.0186613	-0.49354	0.186037	0.690508	1.89935	1.11903	0.011305	-0.289289	0.693532	-0.538342	0.139099	0.438993	0.407096	1.2746	0.783083	0.412809	0.415482	0.179001	-0.309189	-0.687666	0.243104	0.141272	0.124546	0.495613	-0.162217	-0.0619161	-0.372386	-0.854844
227	0	2	0	232			0	-0.971457	-0.65925		0.188307	-0.150624		-0.188527	-0.538022		0.477027	0.329954		-1.32954	-0.901956		-0.0653281	0.140562		-0.186691	-1.14501		-0.0075543	-0.690581		-0.768737	-1.01443		-0.0652191	-0.283443		0.342915	0.663617		-0.687666	1.09364		-0.419919	-0.598409		-0.266369	-0.289655
228	0	1.7	0	162			0	-0.146226	-2.06779		0.314457	-0.894556		-0.742591	-0.730649		0.537261	0.2517		-0.835207	-2.04523		-0.248919	-0.784915		-1.32641	-1.14721		-1.47435	-1.74154		-1.75675	-1.18334		-0.969264	-0.434914		-0.646644	-1.80598		-0.687666	0.266674		-1.04795	-0.606173		-0.913482	-2.80851
229	1	13.4	1	252			1	0.758068			1.15515			0.619209			-0.878919			-0.0269035			-1.99564			2.02999			2.77669			1.84911			1.58163			1.7888			2.70428			3.23743			3.11596
230	0	8	0	123	0	0	0	-1.07845	-1.76732	-1.01082	0.844804	-0.22952	0.174122	-0.716447	-0.409123	-0.55777	0.170094	0.352525	0.0207721	0.0269956	-2.04523	-2.04982	0.339744	1.56811	0.615938	-1.05435	-1.47074	-1.17112	-0.32032	-1.07811	-1.05217	-0.613925	-0.958126	-0.928691	-0.35593	-0.0231576	-0.323065	-0.445084	-0.701829	-0.404483	-0.167211	0.785076	0.730106	-0.585299	-0.622183	-0.594547	-0.729879	0.0829618	-0.405143
231	1	17.5	1	265	2	1	1	-0.44416	-0.0257975	-0.324808	0.201326	0.537016	0.0126308	-0.835735	-0.59755	2.4803	0.532365	1.60082	2.19294	0.423405	0.196287	0.368804	-0.821969	-1.87593	-2.3595	-0.060144	0.94414	-0.0520115	-0.229743	0.287138	-0.804852	0.301362	0.673736	1.13536	-0.64301	0.611379	1.11892	-0.515302	-0.392073	0.731756	1.13704	1.76924	1.9445	0.218007	0.486524	0.578754	-0.229023	-0.0911667	0.263084
232	0	9.9	0	207	0	0	0	0.245636	0.380331	0.360261	-1.07203	0.785752	1.34034	-0.883532	-1.01897	-0.580333	0.750807	0.11413	0.569615	0.120452	-0.0012741	0.35262	0.426414	2.12874	1.68894	-1.02748	-0.239346	-0.427392	-1.08546	0.149862	-0.969864	-0.74269	-0.145293	-0.451916	-0.322507	0.172352	0.0775222	-0.254751	-1.03726	-0.445754	1.30444	-0.276166	-0.0405346	-1.24524	-0.107467	-0.347297	-0.324375	0.220273	-0.035222
233	0	1.9	0	57	2	0	0	-0.503153	-0.930776	-0.666473	2.01237	1.05731	-1.79709	1.52087	1.73444	2.35759	2.59215	0.971338	0.777508	0.354768	0.495384	0.225852	-0.462402	-0.507161	-0.425968	0.44783	1.34456	0.385284	-1.01303	-0.446091	-0.864907	-0.13202	-0.0373184	-0.573957	0.816982	0.293376	-0.369321	0.603093	0.946389	0.297078	0.953961	-0.681095	-0.425957	-0.0490368	0.520615	-0.203767	0.0726718	0.164972	-1.00589
234	2	2.8	1	101	1	0	0	1.3414	1.21855	1.24215	0.517138	-0.0249889	0.982592	-0.521396	-0.506516	-0.0310743	0.939052	1.37007	1.29604	1.34388	0.74042	1.04966	0.0741469	-0.171105	-0.401081	-0.956456	-0.878388	-0.519242	-0.870073	-0.933027	0.176393	0.52533	0.642753	0.697864	-0.409743	-0.354808	0.45756	-0.226607	-0.172944	0.676545	-0.687666	0.321513	1.10134	-0.135177	0.783902	0.332364	-0.0833425	-0.372386	-0.108705
235	3	9.6	1	232	3	1	1	1.60366	0.972921	1.37669	1.34474	2.41709	2.6895	1.27658	2.21799	0.557201	-0.679113	0.358916	2.19294	1.47531	1.66448	1.42696	-1.86417	-1.89032	-0.372066	1.19813	1.75378	1.00944	0.466463	1.01845	2.69325	1.69233	1.85419	2.40708	-0.10018	-0.181769	0.109356	0.546069	1.11978	2.04534	-0.687666	0.469449	1.3953	-0.24459	0.0607669	1.14885	-0.613606	-0.21679	1.42675
236	1	14.4	1	168	0	1	0	1.68105	1.3429	1.24215	0.235932	0.890594	0.740635	0.285895	-0.900278	-0.34775	-0.766004	-1.11981	-0.743466	1.05638	0.304817	0.671737	-0.955991	-2.60432	-2.16498	1.37641	1.08967	1.47902	0.538015	0.696457	0.254506	2.89254	2.83713	2.11792	-0.827829	0.262339	0.225095	3.80537	1.8857	1.68557	1.13704	1.48151	1.22368	2.4331	1.91832	0.535001	0.981379	-0.466665	0.362656
237	0	17.8	0	148			0	-0.665439	-1.58422		-0.516156	0.249169		0.0363839	0.698161		0.34462	1.07545		-1.34082	-2.04523		-0.915022	-1.33239		0.297011	-0.607853		-0.0756225	-0.835146		-0.529928	-0.532166		0.316855	-0.998056		-0.20699	0.509762		0.953961	-1.36721		-0.234625	-0.482318		-0.229023	-2.57767
238	2	12	0	60			1	0.329488			1.9683			0.120584			0.776661			-0.404108			1.21876			-0.293862			0.825569			-0.670781			0.0043242			1.11563			0.953961			0.357716			-0.324375
239	3	0.8	0	66	0	0	0	0.825181	0.654096	0.390055	2.06887	1.05627	-0.838337	1.43525	1.12504	-0.509188	0.584791	-0.180294	-1.16543	0.854464	0.724763	0.446756	1.01273	1.25265	1.20135	0.52477	0.833498	-0.322166	1.14123	1.08046	0.198137	0.429506	0.61066	0.0824364	-0.147239	-0.189658	-0.500193	3.16503	1.45722	0.615998	1.30444	-0.552301	-0.690942	1.04791	0.668419	-0.332358	0.424237	0.0607514	-0.405143
240	1	16.5	0	250	0	0	0	0.70143	0.646927	0.86804	-0.226985	-0.113579	-0.190779	-0.934931	-0.694053	-0.725332	-1.47428	-2.84003	-1.77423	0.412121	-0.122907	0.438462	-0.325081	0.242166	0.179634	-1.31076	-1.24621	-1.02245	-0.82855	-0.156745	-0.666337	-0.067438	-0.452794	-0.417961	-0.0837467	-0.649261	-0.953419	-0.161032	-0.684451	-0.31939	0.499551	-1.01593	-0.690942	-0.821487	-1.06014	-1.02938	-0.150524	-0.985553	-0.405143
241	0	14.4	0	180	0	0	0	-0.691142	-0.92628	-1.48936	0.0096218	-0.250641	-0.355458	-0.667549	-0.0130373	-0.633327	0.902789	-0.0686066	-0.231794	-0.946042	-2.03005	-0.699657	0.0447694	-0.0245194	0.119756	-0.945617	-0.457462	-0.590986	-0.965177	-0.577293	-0.677707	-1.43661	-0.83579	-0.690324	-0.866021	0.109278	0.531771	-0.526528	-0.41061	-1.01208	0.499551	1.18551	1.18783	-1.03421	-0.337101	-0.388152	-1.90427	0.377176	0.0616134
242	3	7	0	121			0	-1.77579	-1.36204		1.79521	0.562917		-0.94148	-0.565728		1.23578	0.882315		-1.3758	-1.66014		1.26416	1.67472		-0.128294	0.447841		0.947125	-0.707742		-1.37379	-1.22035		-0.0460129	-0.661042		0.0812327	-0.267808		0.499551	-0.968389		0.544385	0.247129		2.45739	1.7607
243	1	3.1	1	160	0	1	0	0.990569	-0.443433	-1.16207	-0.632479	0.509367	-0.623622	-0.771957	-1.04471	-0.958004	0.456909	1.66723	1.01161	-0.424672	0.338912	0.422337	-1.00444	-1.50495	-0.902678	1.30294	1.08967	0.576166	-0.0660393	-0.033726	-0.198705	0.0635859	0.0514121	-0.179785	0.0503256	0.427296	1.12793	0.109232	-0.934655	-0.778032	0.499551	-0.0013002	0.141272	1.27989	1.51892	0.733194	0.252434	0.894627	0.565313
244	1	0.8	0	225	0	0	0	0.525189	0.620544	0.0617818	-1.11955	0.0123138	0.298793	-0.922325	-1.01041	-0.7875	-2.40236	-2.84003	-1.45021	-0.890647	0.819422	0.797383	-0.270983	0.483778	0.155601	-0.12147	-0.460864	-0.0698765	0.761196	0.974283	0.428061	0.419144	0.70233	0.487716	-0.603973	-0.473457	-0.383608	-0.292634	-0.523084	-0.504619	1.452	-0.297228	-0.159131	0.0244387	0.45192	0.196144	0.28125	0.504056	0.344045
245	0	8.5	0	181			0	-1.2223	-1.58224		-0.610416	-0.537121		-0.967379	-0.800396		-0.318125	-0.240669		-1.79359	-2.18578		0.60308	-0.163824		-1.31076	-0.90626		-0.675265	-1.51554		-1.17705	-0.834925		-0.603973	-1.31179		-0.366595	-0.0661202		0.499551	-0.968389		-0.771849	-1.11449		-0.888937	-0.880109
246	0	0.5	0	132	2	0	0	-0.472674	0.491449	1.24215	-1.51472	-0.386441	-0.633478	-0.909106	-0.938171	-0.925895	0.105128	-0.136131	0.141435	-1.34407	-0.0220763	0.460976	-0.677809	-0.31973	0.314407	-0.845921	-0.575168	-0.31103	-0.363667	-0.199173	-0.71334	-0.386348	-0.412104	-0.190833	-0.135132	-0.313697	0.225095	-0.806857	-1.30529	-1.60535	1.30444	-0.718099	-0.954133	-0.230096	0.0121303	-0.199073	-0.0833425	-0.1507	-0.405143
247	2	17.6	0	52			0	-0.661892	0.0272581		-0.867068	-0.107718		-0.985213	0.0695282		0.735883	-0.259226		-1.3758	-2.04523		0.421297	0.297869		-0.942043	-0.878388		-1.24051	-1.08078		-1.87403	-1.05044		-0.926886	-0.767473		-0.703943	-0.217099		0.953961	0.115764		-1.21017	0.804197		-0.521824	-1.48227
248	0	17.3	1	237	1	0	1	-0.960551	0.0639009	0.607005	0.501368	1.00391	-0.330556	-0.0778323	0.219701	0.569542	1.67352	1.06191	1.51391	-0.999785	0.107735	0.429268	-0.473991	0.384005	0.533085	-0.910707	0.423162	1.01376	-0.818881	1.45194	-0.182494	-1.16702	-0.680662	-0.507561	-0.418629	-0.238688	-0.634556	-0.0968209	0.565647	0.59593	3.86688	-1.36721	-1.33316	-0.562991	0.335031	-0.0489072	0.525163	-0.1507	1.04613
249	2	0.6	0	240	0	0	0	0.0504826	-0.342139	-0.989879	-1.06479	-0.72021	-0.426766	-0.661384	0.210216	-0.124251	-1.66616	-2.84003	-1.82003	-1.36916	-0.98624	0.0796786	0.688907	0.132333	-0.009688	-0.777045	-0.912602	-0.726797	-1.05768	-1.48933	-1.08308	-1.03653	-1.19871	-1.2522	-0.64301	-0.909317	-0.953419	-0.919418	-1.05074	-1.24906	2.02681	-0.681095	-0.615182	-1.08947	-1.0979	-1.10194	-0.445803	0.569825	-0.405143
250	3	2.9	0	253	0	0	0	-1.26777	-0.477652	-1.87041	-1.17161	-0.478314	-0.802116	-0.954413	-0.92669	-0.8741	-0.405147	-0.540655	-1.10282	-1.75442	-2.04523	-1.3845	0.669599	0.475808	-0.235037	-1.19982	-1.28407	-1.10244	-0.752265	-1.40262	-0.642679	-1.03333	-1.10943	-1.32829	-0.994452	-0.980214	-1.00005	-0.450187	-1.76189	-0.739828	0.499551	-0.468073	-0.615182	-0.797232	-0.946823	-0.705846	-0.888937	0.220273	0.0310022
251	2	12	0	55	0	0	0	0.707948	0.706781	0.734381	-1.47107	-0.684038	-1.3973	-0.427043	0.124156	0.268995	0.368853	0.278881	-0.169496	-0.872808	0.171907	0.494975	-0.0241944	0.654124	0.763796	1.01272	0.371123	-0.145561	0.999058	1.24284	0.630113	0.088764	0.193438	0.0253697	-0.299042	0.289015	-0.323065	-0.393843	-0.394447	0.0200436	-0.167211	-0.614307	-1.18771	0.970203	0.474049	-0.172742	1.42942	0.840874	0.398588
252	0	10.4	0	59			1	1.54978	1.63743		2.10086	0.610411		2.07888	0.0172502		0.317438	0.607378		-1.10099	-0.438623		0.0749127	-0.606518		0.989252	1.26447		1.72523	1.16973		1.54482	1.12101		1.01541	-0.117664		3.6478	1.95731		0.746161	0.656511		2.60216	1.36274		0.28125	0.0136026
253	0	17.9	0	136	0	0	0	0.897294	0.873442	1.24215	0.396701	-0.793941	1.04122	-0.377855	-0.980576	-0.505493	0.398574	-0.0745318	-0.0092898	-1.3758	-2.04523	-0.3406	0.751459	0.318903	1.42742	-1.1972	-0.828504	-0.458633	-1.24769	-0.513524	-0.0169869	-1.22874	-0.348867	0.174021	-1.09344	-0.699945	-0.754071	-0.52427	-0.779616	-0.224416	0.205813	-0.919336	-0.812631	-1.37014	-1.14021	-1.19451	-1.90427	-0.21679	-0.734317
254	1	1.2	1	197	2	1	1	1.52618	1.3429	1.37669	0.781215	2.46475	1.92506	0.649062	2.20257	2.28753	0.0227871	0.0559126	1.15562	0.593123	2.02254	1.45069	0.0716149	0.204216	-0.699495	0.512344	1.58382	1.00073	0.434239	2.17084	-0.3498	0.593693	0.712593	0.400008	0.763537	2.13984	1.42546	0.279627	1.46876	1.18611	0.953961	2.32828	2.48866	0.481323	1.41056	0.857943	0.564732	1.03347	0.674909
255	1	12.4	1	42			0	1.24343	1.4994		0.196109	0.28977		-0.877299	-0.598727		-0.920757	-0.672096		-1.39486	0.217516		2.46083	0.183415		2.09267	0.631165		2.77669	0.264181		0.620566	-0.0507026		2.90784	0.0899101		1.05622	-0.232381		-0.167211	0.539349		3.23743	0.211725		1.33146	-1.11114
256	0	0.7	1	150	0	0	0	0.38979	0.733021	0.525943	-0.463615	0.498143	0.387023	-0.894823	-0.972848	-1.01766	-1.03221	-1.57235	-1.4181	-1.3758	-0.200412	0.606082	-0.478539	-0.52225	-0.202715	-0.601684	-0.398805	-0.176808	-0.709799	-0.272948	0.106642	0.0683166	-0.419286	0.0344691	0.486167	0.437057	-0.558095	0.169752	-0.0047126	-0.477741	0.205813	-0.212367	-0.615182	-0.716469	-0.772682	-0.610363	0.188828	-1.11114	-0.192801
257	2	17.9	0	94	0	0	0	0.771482	-0.141716	-0.368412	0.193094	0.16317	0.597544	-0.137464	-0.704819	-0.841796	0.0509797	-0.0903978	-0.188872	-1.38561	-0.0875045	0.282713	0.60712	0.485761	1.52899	0.937871	0.584502	0.519518	0.198463	-0.128839	-0.290831	0.922318	0.301034	0.209412	-0.669362	-0.533957	-0.828556	0.448251	0.222991	0.149621	1.30444	-1.32178	-0.77015	0.457734	-0.161023	-0.299577	0.434323	-0.1507	0.0616134
258	1	13.6	1	53	1	1	1	0.870371	0.302688	0.876855	1.61055	1.75767	2.16564	1.50868	1.17493	1.59707	-0.958588	-0.107653	-0.0748627	-0.105461	1.21984	0.976192	-1.43968	-1.72608	-1.82081	1.38879	1.23567	1.34201	1.67526	1.04445	0.404928	2.41446	1.75802	1.53347	0.49936	0.145799	-0.169794	0.739867	1.08333	1.53876	0.953961	0.343068	0.19887	2.07207	1.35754	1.0708	1.8194	0.847924	1.67011
259	0	15.3	1	152	3	0	0	-1.61733	-1.13251	-1.40736	-1.97713	-1.44888	-0.690901	-0.970718	0.0822707	-0.80166	-0.275982	-0.504515	-0.393274	-1.74556	-0.840225	0.148745	-0.210867	-0.349502	-0.0492646	-1.23756	-0.89374	-0.387528	-1.35558	-1.1445	-1.02955	-1.20602	-0.957163	-0.620536	-1.04195	-1.25025	-1.15397	-0.813705	-0.339985	-0.404483	0.953961	-1.36721	-1.06311	-1.32081	-1.08775	-1.15357	-1.90427	-1.11114	-1.20714
260	1	16.3	1	230	0	1	1	1.72735	1.63743	1.54602	0.416048	0.900318	0.933551	1.65959	0.704851	1.48821	-1.22409	-1.56883	-1.70455	0.179683	1.04669	1.26763	-1.57361	-1.80507	-1.72069	-0.550165	-0.398805	-0.184339	0.192324	0.727582	1.2257	2.69025	2.85384	3.33966	-0.498575	0.234748	0.495327	0.995326	1.50715	1.65543	0.499551	1.19733	1.27913	0.528825	0.972305	1.58525	-0.521824	-0.71043	-0.634215
261	2	17.8	0	125			0	-1.10278	-0.3006		-0.670977	0.38849		-0.352119	0.152981		-1.07081	-0.162442		-1.3758	-0.360254		0.189001	1.20098		-0.680007	-0.290037		-0.174634	-0.720995		-0.0317572	-0.0131125		-0.457898	0.567222		-0.678257	-0.700237		1.82239	1.85043		-0.457569	-0.0072325		0.188828	0.145537
262	1	5.7	1	118	0	1	1	1.76865	1.63743	1.54602	1.66147	0.525441	1.0486	1.81551	-0.869492	-0.315008	-0.004911	0.579852	0.761818	0.553686	0.683888	1.07506	-1.09127	-2.27102	-2.46542	0.602126	0.0256616	0.307749	0.882314	0.183048	0.865537	1.32079	1.70791	2.21251	0.943905	-0.0124856	-0.369321	1.51469	1.29486	1.66403	1.30444	-0.100422	-0.0405346	1.34303	1.17424	1.78093	0.0263237	-0.71043	-0.472455
263	1	0.9	0	266	0	0	0	0.977469	1.21855	0.963517	-1.29358	0.188493	-0.0982894	-0.847136	-0.635097	1.17697	0.493714	0.526311	0.21704	-0.472755	0.926216	0.870007	-0.736428	-0.434738	-0.456736	0.113419	-0.287349	0.0461936	1.56194	0.0858958	1.13614	0.975574	0.582377	0.715174	-0.172194	-0.685135	-0.345936	-0.208156	-0.38675	1.04032	1.82239	-1.40119	-1.12318	0.836535	0.56938	0.458047	1.04652	-0.880109	-0.035222
264	0	0.8	0	243	0	0	0	-1.40114	-0.914338	-0.52442	-1.50523	-0.176366	-0.311555	-0.959225	-1.03105	-1.02182	0.279512	0.12557	0.359379	-1.6887	-0.0301982	0.177934	0.638658	1.70507	1.82634	-0.845921	-0.69197	-0.622863	-0.803365	-0.438246	0.102636	-1.20999	-0.985438	-0.908275	-0.15959	-0.196292	-0.160078	-0.478864	-1.08058	-1.52235	-0.167211	-1.01593	-0.857291	-0.499751	-0.70348	-0.753006	-0.0253015	-0.21679	0.0310022
265	0	10.3	0	105	0	0	0	-0.631942	-0.472427	-0.652711	-0.498175	-0.692978	-0.721548	-0.909106	-0.501626	-0.415063	0.169275	-0.211023	-0.297368	-1.3758	-2.04523	-2.04982	-0.741383	-0.765681	-0.579118	-0.95828	-1.17781	-1.0925	-1.08525	-1.3735	-0.717656	-1.23315	-1.34595	-1.19462	-1.09344	-0.408472	-0.298475	-1.06683	-1.48813	-1.17646	1.30444	0.169419	0.279261	-0.954225	-0.811341	-0.650089	-0.888937	-0.0911667	0.0616134
266	0	1.3	0	101	1	0	0	-2.05931	-1.00482	-0.965933	-1.39826	0.272868	0.148631	-0.875841	-0.877087	-0.898463	-1.51718	-0.877113	-1.14759	-0.885621	0.413956	0.35479	0.596675	1.14884	1.26691	-0.412622	-0.303628	-0.715783	-0.983024	-0.410455	-0.495773	-0.351444	-0.419886	-0.484967	0.885994	2.05784	0.251473	-0.557124	-0.541343	-1.07544	0.499551	0.955539	0.796791	-0.748829	-0.481376	-0.657415	0.0012131	-0.577183	-1.20714
267	0	1.3	0	170			0	-2.09571	-1.77697		-0.930393	-1.42878		-0.965895	-0.992187		-0.345058	-0.0273167		-1.3758	-1.38936		-0.322041	-0.87953		-1.46301	-1.35978		-0.605239	-1.38948		-1.44162	-1.39016		-0.729421	-1.1019		-0.578051	-1.60588		-0.167211	-1.40119		-0.861155	-1.1468		-0.729879	-0.519197
268	0	17.5	1	146	0	0	0	0.440083	0.851804	-0.134547	-0.915465	0.295758	-1.40189	-0.7716	-0.809082	-0.605098	1.08191	0.95312	0.540917	-1.66664	-0.795386	-0.164136	-0.542224	-0.716014	-1.25372	-0.726121	-0.257136	-0.578578	-0.0915366	-0.204109	-1.13984	0.0793114	0.256825	0.137838	-0.793931	-0.623933	-1.21079	-0.907293	-0.676649	-0.102222	0.953961	-1.01593	-0.857291	-1.01375	-1.04488	-0.676067	-0.229023	0.104314	0.464425
269	0	5.5	0	187			0	-0.808724	-1.82746		-1.94194	-2.17678		-0.922693	-0.749279		-0.714891	-1.28546		-1.3758	-2.04523		-1.12213	-1.0069		-1.65529	-1.43183		-1.54496	-0.819765		-1.45976	-1.2586		-0.994452	-0.577688		-1.19224	-1.36606		1.30444	-0.919336		-1.55081	-1.47661		-1.90427	-0.880109
270	0	15.8	0	104	0	0	0	1.32633	0.746432	-0.338929	0.0013109	-0.0187888	-0.471913	-0.251736	0.301283	-0.524513	-0.432213	0.558868	-0.048128	-1.52303	0.377758	0.151033	0.105469	0.43297	0.42407	1.11901	0.592491	0.0038435	1.58241	0.508814	-0.260966	1.02859	1.13151	0.612902	-0.123259	-0.252855	-0.653028	-0.206213	1.45487	0.0245066	2.02681	0.487656	0.523793	0.44727	0.13537	-0.343575	1.01802	0.735573	0.0616134
271	1	3.9	1	295	0	1	1	1.67827	1.63743	1.69538	2.16192	2.46475	3.04265	1.89716	0.191199	-0.267451	0.824712	1.70629	1.50236	0.593958	1.93645	1.39811	-0.666161	-2.28662	-2.09003	0.508489	0.17948	1.01805	0.888471	0.496101	2.05091	1.69925	2.08528	2.97405	-0.43795	-0.156018	2.1937	3.80537	2.11898	2.2329	0.953961	0.288633	0.579932	1.90135	1.94247	2.84088	1.40827	0.87493	1.2966
272	1	7.2	0	251			1	-0.942003			-0.835338			-0.987074			-1.5306			-1.3758			-1.09368			-1.03359			-0.67782			-1.10122			-0.43795			-0.675462			0.499551			-0.487398			-0.324375
273	0	3.4	0	67	2	0	0	0.0637932	-0.544416	-0.240017	-0.14443	0.567044	-0.441323	1.05953	1.68013	-0.112902	-0.351562	-0.683322	0.200225	-1.72219	-0.26397	-0.595342	-0.0755001	0.0959271	0.645205	-0.525821	0.447841	-0.563331	-0.198663	0.432276	-1.32294	-0.523226	-0.253121	-0.534745	0.529724	0.656015	0.722982	1.88889	0.966008	0.0967773	1.452	0.580424	1.13114	-0.402472	-0.316017	-0.280181	-0.445803	-0.0363784	0.929926
274	0	2.8	0	284	0	0	0	-1.34014	0.106598	-0.84485	-1.23643	-1.09155	-1.33261	1.31311	-0.59148	-0.761804	-0.0800786	-0.823827	-1.16511	-0.944949	0.386487	-0.165711	0.213031	0.237182	-0.316611	-0.952824	-1.19033	-1.01661	-0.660412	-1.10835	-1.09672	0.461459	-0.378018	-0.958524	-0.239412	-0.754039	-0.86981	-0.194251	-0.641503	-0.504619	2.20515	-0.297228	-0.0603239	-0.508353	-0.855556	-0.652958	0.153067	-0.0911667	-0.035222
275	0	17.1	1	294	1	0	0	0.221825	1.3429	1.69538	-1.08041	-0.491663	-0.143765	-0.875112	-0.693756	-0.96392	1.22724	0.701629	0.368229	0.030981	1.26535	1.12589	-1.40019	-0.448837	0.111286	0.882908	0.926836	1.0956	0.637339	1.2146	1.27454	0.86616	0.947374	0.799134	0.372997	0.193966	-0.122096	-0.205826	0.231405	0.349789	1.30444	-0.968389	-0.270603	0.48255	0.402269	0.224071	0.549305	-0.466665	-0.035222
276	1	0.2	0	225			1	1.27968	1.3429		0.350601	0.366513		2.14595	1.94118		-1.28746	-1.56259		0.205908	1.61397		0.284173	-0.709964		0.388213	0.260566		0.0153103	0.367793		1.8953	2.00426		0.881025	0.833164		1.93823	1.7137		0.499551	0.996112		0.463318	1.01991		0.0726718	-0.466665
277	0	16.5	0	146			0	-2.22359	-1.52147		0.580283	0.368075		-0.647075	-0.786585		0.381496	0.739997		-1.3758	-0.879005		-0.39128	-0.753047		-1.23479	-0.0389134		-0.92449	-0.516533		-1.26578	-0.48987		-0.947709	-1.31179		-0.311529	-0.0754779		-0.687666	-1.5859		-0.964792	-0.841392		-0.888937	-2.57767
278	2	14.8	1	168	0	0	0	-0.89472	0.639901	0.521202	-0.229217	-0.0009154	0.181302	0.119298	-0.949724	-0.102274	-0.662507	-1.28838	-0.875565	-1.43225	-0.763039	-0.0039279	-1.44096	-1.23662	-0.713119	-0.519161	-0.166564	-0.584758	-0.968494	-1.06579	0.228654	-0.233586	-0.427722	0.0673437	-0.906745	-0.84119	-0.530121	-0.206213	-0.358221	0.347818	1.30444	-0.832437	-0.486391	-0.401433	-0.594469	-0.197562	-1.90427	-2.80851	-1.51935
279	0	1.9	0	86			0	-1.77776	-0.801889		-0.129972	-0.0900487		-0.842066	-0.850548		-0.107772	0.71607		-1.31516	-0.976194		0.066533	0.515076		-0.0993858	0.0044725		-0.0364782	-0.141871		-0.0239723	-0.530179		0.157253	-0.290901		-0.0891327	-0.643006		1.452	-0.718099		-0.0748537	-0.249035		0.424237	-0.1206
280	0	1.1	0	88	2	0	0	-2.26224	0.329303	0.234578	-0.661431	-1.27338	-0.667115	-0.866012	0.0205182	-0.805661	-0.675561	-1.33485	-1.84986	-1.65163	-0.45194	-0.0012053	-0.178341	-0.167458	-0.08708	-0.620146	-1.21072	-1.20243	-0.098552	-0.650008	-0.187076	-0.188665	-0.731638	-1.04878	-0.314901	0.168128	0.61949	-0.942296	-1.96727	-2.13611	-0.167211	1.00607	1.28342	-0.535962	-0.933689	-0.416761	-0.229023	-0.2524	-0.108705
281	0	12.4	1	68	2	1	1	-0.705881	1.3429	1.37669	1.02085	0.0830626	1.04307	0.558865	1.53505	1.1115	2.08998	1.7043	1.34072	-0.185366	0.606201	1.68294	-0.942434	-1.18846	-0.591082	0.844895	1.27537	2.89913	-0.491804	-0.525667	1.57711	1.1585	0.936844	2.01429	1.94627	1.88806	4.00004	0.263993	0.594508	1.60119	-0.687666	0.38375	0.125247	0.442081	0.91151	1.67121	0.424237	0.443658	2.05938
282	1	0.2	0	253			1	-1.66102			0.934489			1.26406			-0.368238			1.23262			0.492279			-0.0707079			1.34928			2.84394			0.852316			0.601224			1.82239			1.48871			0.0726718
283	0	0.6	0	134	2	0	0	-1.68073	-0.0012677	-0.0131821	-0.754734	-1.66687	-1.45615	-0.879486	-0.473157	-0.785684	-1.57449	-1.55216	-1.35064	0.52557	-0.319834	-0.250217	0.624355	0.392683	0.619236	0.226093	-0.795255	-1.03859	-0.52912	-1.02565	-1.10177	-0.528144	-1.07154	-0.793089	0.182993	-0.612679	-1.12424	-0.606515	-1.32012	-0.875724	0.746161	-1.25486	-0.77015	-0.61207	-1.44423	-1.48585	-0.229023	-0.1507	-0.108705
284	0	3.5	1	222	1	0	1	-0.589233	0.839137	0.928024	1.2033	0.0769961	0.447601	-0.635238	-0.719602	-0.490321	0.0360476	-0.440548	0.0197107	0.970459	0.56556	0.657856	0.153006	0.543613	0.473458	-0.351712	0.646074	1.4316	0.648997	-0.332907	-0.855218	0.929331	0.513868	0.761911	-0.759854	-0.223387	-0.589761	0.354993	0.0585263	1.12299	-0.167211	0.432681	0.0795929	0.739603	0.0650723	0.481352	0.188828	-1.48227	-1.51935
285	0	8.3	0	156	3	0	0	-0.831593	-1.65674	-2.20649	-1.02092	-1.10476	-1.7982	-0.715138	-0.624163	-0.833746	-0.0945976	0.129986	0.209027	0.317321	-0.638098	-0.944682	-0.842688	-0.95261	-1.33559	-0.255132	-0.680326	-1.20044	-0.090893	-0.105082	-0.525213	-1.0447	-0.889856	-1.19338	-0.467515	-0.238688	-0.953419	0.0040831	-0.396826	-1.25313	0.205813	0.277723	0.698591	-0.546723	-0.493891	-0.824204	-0.445803	-0.466665	-0.290328
286	1	13.1	0	182			0	-0.376502	0.934147		-1.18858	0.0545184		-0.188859	-0.448358		-1.61824	-1.38107		1.05545	0.192881		0.247539	0.664239		-1.32325	-0.72315		-0.659149	-0.0758689		1.63657	1.5656		-0.698658	0.0710204		-0.0151405	-0.0804089		-0.687666	0.996112		-0.567545	-0.364369		-0.274105	-0.466665
287	1	1	0	140			0	-0.321387	-0.329647		1.56861	0.152534		-0.702087	-0.899929		-1.11542	0.46634		0.709607	-0.334717		0.361165	0.271589		-1.53256	-0.501189		-0.63023	-1.39765		-0.993624	-0.765307		-0.11775	-0.725251		-0.168116	0.298538		1.30444	-0.391313		-0.554018	-1.25217		-1.14436	-2.80851
288	0	6.8	1	215	0	0	0	-1.64849	-0.612728	-1.33277	0.188511	0.799738	0.344101	-0.702792	-0.896116	-0.935191	-0.0327168	1.56307	1.04131	-0.143753	-0.285868	-1.43554	-0.439062	0.598507	-0.401081	-0.37955	0.57235	0.296339	-0.882593	0.0626936	0.103975	1.14399	0.539495	0.101213	0.0683095	-0.754039	0.473463	-0.238568	0.537952	-0.169934	-0.167211	-0.681095	0.304855	-0.802258	-0.440796	-0.0727825	-0.613606	-1.48227	-0.734317
289	3	14.3	0	286	0	0	0	-1.69418	-0.696364	-1.23126	-0.288992	-0.55593	-1.10565	-0.40239	-0.682713	-0.80166	1.44511	0.430363	-0.589026	-0.251305	-0.976194	-2.04982	0.177763	-0.128145	-0.10122	-1.1208	-0.512089	-0.88827	-1.36387	-0.95997	-1.11981	-1.56373	-0.676892	-1.41302	-0.827829	-1.02	-1.40904	-0.245816	-0.249433	-0.500595	0.499551	-1.07096	-1.06311	-1.22252	-0.258504	-1.36384	2.08734	2.76713	2.19709
290	0	14.5	0	232	0	0	0	-1.60524	-0.67052	-0.768409	-1.25255	-0.123163	0.365723	-0.908739	-0.892305	-0.348166	-1.59228	-1.6202	-1.63119	-1.3758	-2.04523	-0.523855	-0.57427	-0.900937	0.220887	-1.39297	-1.28567	-0.25547	-0.247272	-0.391139	0.150062	-0.337454	-0.822024	-0.946495	0.334177	-0.181769	-0.912767	-0.800924	-0.574609	-0.871471	0.499551	0.0598495	0.110293	-0.7625	-1.09995	-0.15779	-0.888937	-0.0363784	-0.547673
291	2	16.8	0	61	0	0	0	-1.47494	-0.53637	-1.23841	-1.25658	-0.295343	-0.0266672	-0.760543	-0.671691	-0.333405	-0.651042	-0.576086	-0.411952	-1.3758	-1.31784	-0.845611	-0.0285979	-0.0634551	0.0587784	-1.57255	-0.89374	-0.566358	-0.939423	-0.547624	-0.774413	-1.11014	-1.07474	-0.0100771	-1.04195	-0.699945	-0.395666	-0.668525	-1.36921	-0.445754	0.499551	-0.253759	-0.17993	-1.41166	-1.22917	-1.11488	-0.324375	-2.80851	-0.035222
292	0	17	1	100	0	0	0	-1.50657	-0.320051	-0.402289	-0.642527	-0.0522204	-0.127718	-0.358376	0.319952	-0.478969	-2.7025	-2.28056	-2.40881	0.494144	0.317583	0.416745	-2.52054	-1.76565	-1.23313	-0.0044128	0.297338	0.670287	-1.11824	-0.661851	0.243285	-0.102023	0.0410424	-0.0546995	-0.866021	-0.874533	-0.407865	-0.521456	-0.0419584	-0.222846	-0.167211	-1.01593	0.0116745	-0.270065	0.49496	0.805368	-0.445803	0.0136026	0.304971
293	0	0.5	0	272			0	-1.30938	-1.23877		-0.919882	0.347979		-0.66558	-0.540994		-0.277533	-0.225586		0.559354	0.0083931		-0.070679	0.0161261		-0.231326	0.0420069		-1.38011	-0.440848		-0.590067	-0.242278		-0.616197	0.0805206		-0.34199	-0.301668		0.499551	-1.40119		-0.898201	-0.544115		-0.445803	-0.289655
294	0	16.5	0	105	2	0	0	1.48319	1.12777	1.82899	1.47939	0.838534	0.62627	0.954389	-0.260455	-0.738023	0.334221	0.47469	-0.0963506	0.435111	-1.24094	0.296253	-1.32742	-1.37524	-0.499405	0.920304	0.682053	1.62501	0.0642837	-0.492935	0.668766	-0.384563	-0.287353	-0.339088	-0.543507	-0.464112	0.101864	1.01005	0.350596	0.380918	1.30444	0.55977	0.59813	0.206443	-0.227222	0.42626	0.252434	-0.928562	0.815032
295	0	14	0	171	2	1	0	1.05829	0.351194	-0.31584	0.302959	0.574622	1.17424	-0.225658	-0.555375	-0.988661	-0.229168	0.0599287	-0.178192	0.185281	-1.11379	-2.40564	0.184641	-0.0181653	-0.307681	-1.00557	-0.76867	-0.666273	-0.926345	-1.25454	-1.17789	0.627732	0.246836	-0.13907	-0.590505	-0.887008	-1.1001	-0.0615872	-0.431201	-1.09627	0.746161	-0.257453	-0.486391	-0.323473	-0.201338	-0.743141	-0.11554	-0.928562	-2.24564
296	0	6.3	0	150	0	0	0	-0.0687259	-0.705906	-1.14092	0.566133	-0.107607	-0.0441052	-0.354423	0.585597	0.969459	0.404083	-0.178895	0.0127347	-0.316696	-0.821352	-0.162042	-0.609439	0.539852	0.0251731	-0.298609	0.33233	-0.267957	-0.278226	-0.73921	-0.0480228	-1.01471	-0.913705	-0.988146	-0.283583	-0.579831	-0.589761	-0.355115	0.508978	0.539191	0.499551	-1.01593	-0.77015	-0.310437	-0.79172	-0.879941	-0.888937	-0.196862	-0.854844
297	1	13.5	1	122	2	0	1	0.771449	0.918284	-0.411827	-0.410556	0.628111	1.67776	-0.387787	-0.575846	-0.769753	-0.640913	-1.26839	-0.271988	0.903589	0.347247	-0.301486	-1.66114	-1.33024	-0.993558	1.2596	0.963422	1.54643	0.868517	0.491794	0.865537	0.0055484	-0.292712	-0.417342	-0.729421	-0.973186	-0.530121	-0.329058	-0.0671427	0.464355	1.92673	-0.584098	-0.548407	1.09801	0.66376	1.8161	0.28125	-1.13223	0.304971
298	0	6	0	112			0	-2.2617	-1.31175		-0.0412773	-1.54943		-0.993408	-0.311166		0.524301	-0.422764		-1.1556	-1.48744		0.73555	0.554818		-1.40355	-0.968885		-1.12845	-1.37193		-1.52333	-0.976588		-0.994452	-1.15274		-0.65893	-0.816535		-0.167211	-1.1348		-1.18614	-1.41141		-1.90427	-0.292973
299	0	6.6	1	260			0	0.916839	0.0487645		1.10278	-0.364606		0.0976299	2.12091		0.323559	0.130258		1.73232	0.932313		-0.0339854	-0.662754		-0.655183	-1.34457		-0.725297	-1.30715		0.506168	-0.283084		-0.669362	-1.28043		-0.241381	-0.36157		1.5835	-1.28464		-0.173929	-0.75108		-0.729879	-1.99693
300	2	16.8	1	57			0	-2.06715	-0.646789		0.272646	-0.367031		-0.965895	-0.779346		-0.927944	-0.734358		-1.3758	-2.04523		-2.87471	-2.06283		-1.06498	-1.35683		0.118541	-1.32118		0.0895225	-0.854995		-0.793931	-1.43228		-1.08546	-0.936476		0.499551	-1.36721		0.22022	-1.23573		0.0726718	-2.80851
301	0	1.8	0	192	0	0	0	-0.955289	-1.0898	-1.4275	-1.43759	-1.25335	-1.33068	-0.0672338	2.06583	0.987042	0.423772	-0.0336359	0.162789	-0.531152	-2.04523	-0.850015	-1.47244	-1.32702	-1.41509	-0.216716	-0.424289	-1.04568	-1.32552	-1.06753	-1.15923	-1.18419	-0.897141	-1.24044	0.490511	0.845303	1.11608	-0.899341	-1.04447	-0.857408	-0.167211	2.00752	2.17537	-0.816244	0.26092	0.363972	-0.613606	0.825802	-0.239817
302	0	3.5	0	111	0	0	0	-0.629767	-0.473184	-0.685125	0.900315	-0.0943121	0.823551	-0.702087	-1.00269	-0.678998	0.515914	0.150578	0.293049	-0.641442	-0.595279	-0.509948	0.348554	-0.027711	-0.194807	-0.82765	-1.13541	-0.274274	-0.128775	-1.32118	-0.0021178	-0.888037	-0.78749	-0.372461	-0.698658	-1.34441	-0.255201	-0.306768	-1.19996	-0.864414	0.953961	-0.552301	-0.690942	-0.663243	-1.54754	-0.883914	-1.90427	-0.292973	-0.108705
303	0	8	0	83	0	0	0	-0.930712	-1.84663	-1.90051	0.467626	-0.940168	0.195338	0.144463	-0.607311	-0.329721	0.941273	0.363296	0.760999	-1.24973	-1.4495	-0.770917	-1.14412	-1.5449	-1.51812	-1.35555	-0.958629	-0.619618	-0.999973	-1.38303	-1.48229	-1.51577	-1.28655	-1.09682	-0.866021	-1.02745	-0.912767	-0.628313	-1.25465	-0.999219	-0.167211	-0.584098	-0.0978151	-1.07098	-0.154386	-0.769143	-1.90427	0.0708932	0.324666
304	0	9.75	0	84			0	-1.05218	-1.70687		-0.641034	-1.48355		-0.855839	-0.99848		0.317989	0.0078371		-1.3758	-2.04523		-0.268829	-0.527328		-0.18842	-0.88449		-0.115856	-0.682209		-1.25863	-1.712		-0.331179	-0.500218		-0.356485	-0.871837		0.953961	-1.46593		-0.326231	-1.27279		-0.324375	-0.44637
305	0	0.2	0	280			0	0.423791	-0.332313		-1.54486	-0.662045		-0.882404	-0.775288		-0.0733578	-0.702167		0.354768	0.204381		0.504166	0.752772		-1.3723	-0.951872		-1.66057	-0.982432		-0.744887	-0.648638		-0.810646	0.819709		-0.671136	-1.15962		-0.687666	2.3082		-1.10405	-0.161596		-0.508234	-0.0146502
306	2	10.7	0	193	1	0	0	-1.76657	0.429844	-0.136954	0.286806	0.374196	0.233426	2.15668	2.62241	2.92448	-0.194115	-0.193832	0.660373	-1.07839	-0.594701	1.27999	0.205014	0.795187	1.29765	0.193327	0.0968642	-0.118957	0.500986	1.21137	0.0723099	-0.81202	-0.590656	-0.56827	0.159003	0.577473	1.15123	-0.244068	-0.0465414	0.0384276	1.31573	1.5524	1.76222	0.0063131	0.203615	0.242734	1.08787	0.865527	1.53517
307	1	0.8	1	155	0	1	1	0.365407	-0.154856	-0.595472	1.65176	-0.261924	-0.687321	-0.963671	-1.02381	-1.02597	1.15941	1.45997	1.55668	0.296319	-0.0731737	0.781422	-0.849506	-1.17908	-0.86964	0.733093	0.39761	0.0769052	1.0711	0.407436	-0.247921	0.412596	0.840005	0.10663	-0.23359	-0.0973828	0.101864	-0.130417	0.19476	-0.675485	1.31573	0.608809	1.03282	3.68343	1.98914	1.8389	0.368911	0.110212	-1.00589
308	0	12.6	1	106	0	0	1	-0.0558506	-0.0294805	0.364281	0.456785	0.277218	1.07169	1.14906	2.11842	2.09792	0.183107	-0.597237	0.731496	0.475939	0.0852121	1.34659	-2.39024	-1.979	-1.51003	0.825046	1.18146	1.36745	-0.766112	0.104469	0.484835	-0.362193	0.104166	0.182343	0.676693	1.32308	1.12512	0.296561	0.887722	0.895579	-0.109418	1.38837	1.71511	0.817503	1.54271	1.59739	0.998101	1.73587	1.92845
309	1	16.1	1	70	1	1	1	1.68126	1.3429	1.82899	2.06527	1.54492	0.806179	1.75402	0.665712	-0.532139	2.08363	0.824323	1.1241	2.25224	2.03483	1.76149	0.92296	-0.362519	-1.84357	1.91818	3.17884	3.66653	2.10122	2.85878	2.16862	2.04583	3.24015	3.06537	2.40776	1.03473	1.16268	1.88445	2.36791	2.56785	-0.687666	0.741192	1.81586	3.72194	3.76911	3.21122	0.998101	1.49225	1.36885
310	3	6.9	0	154	0	0	0	-0.29802	0.156368	-0.217492	0.522236	-0.0611982	-0.498454	0.37187	-0.513413	-0.605098	-0.728199	-0.197341	-0.585986	0.163508	-0.196276	-0.187447	0.943843	1.00621	0.376202	-1.34244	-0.811689	-1.12027	-0.581081	-0.408001	-0.83558	-0.515322	-0.88352	-0.488261	-0.450784	-0.161103	0.225095	0.0954113	-0.461146	0.0670281	-0.687666	0.780618	1.12132	-0.577023	-0.337979	-0.16904	-0.36182	-0.538245	-0.472455
311	0	14.6	1	121	1	0	0	-2.16681	-2.31932	-1.61368	1.36853	-0.817014	0.605337	-0.0762723	0.0385125	0.787561	0.992049	0.301635	-0.445902	0.255113	-0.401352	0.293898	-1.30665	-1.79508	-0.646905	-0.113683	0.129998	0.594442	-0.215575	-0.430518	1.03331	-0.543232	-0.698936	0.0973274	-1.02973	-0.21244	0.278469	-0.0906043	-0.198188	0.244821	-0.687666	0.741192	0.760521	-0.478505	-0.546194	0.244573	-1.22523	-0.196862	-1.00589
312	0	1.2	1	184			1	-0.256229	1.21855		-0.589268	2.41709		-0.686961	1.76405		0.185798	-0.271456		1.18166	1.40159		0.333078	0.591348		-0.971187	0.525959		-0.628643	1.3087		-0.267147	2.31513		-0.50241	2.19701		-1.11307	2.87787		-0.687666	2.27659		-0.746814	1.98453		-0.730645	0.215751
313	1	14.1	1	217	2	1	1	-1.54222	0.527406	0.107328	0.965983	1.96247	1.22317	-0.895189	-0.277495	1.89183	-0.726225	0.328906	0.53864	1.33948	1.37676	0.767904	-1.86491	-1.0069	-2.09003	-0.167958	1.50842	1.30681	-0.254099	1.809	-0.225214	0.603861	2.12379	1.55471	-0.34096	0.426682	0.181447	-0.0447204	0.970681	0.523069	-0.687666	1.25477	0.962571	0.740802	2.30835	1.64023	0.260996	2.75776	1.52412
314	0	0.2	0	138	1	0	0	-0.892844	1.01957	0.222551	1.31451	2.25735	0.0618723	0.956942	1.76141	1.59181	0.45636	0.902174	0.667951	1.88715	1.39187	0.890586	0.760463	0.584141	-0.251628	1.813	1.35015	0.173628	0.397847	-0.286332	-0.471766	0.529904	0.315922	-0.123763	2.37017	2.35421	0.522779	0.818358	1.16735	-0.143981	0.531065	0.741192	0.640163	0.243913	-0.219765	-0.524502	1.46259	0.60474	0.738416
315	3	16	0	257	0	0	0	-0.603283	0.143837	-0.148312	0.351184	0.907783	1.11251	-0.520727	0.58237	-0.71828	-0.562568	-0.0385437	0.43352	0.833053	-0.165453	-0.317689	0.314944	0.591348	0.62416	0.931743	0.0230467	0.252335	0.246443	0.016179	0.138907	-0.295436	-0.384405	0.0418594	-0.547634	-0.529914	-0.383608	-0.524138	0.157862	0.0792939	-0.687666	-1.36721	-1.0684	0.183549	-0.207456	-0.191411	0.368911	-0.538245	0.0027092
316	2	15.1	0	55			0	-1.23453			-0.45319			-0.732118			-0.354906			0.495363			0.0452688			-0.795397			-0.16823			-0.561709			-0.622401			-0.529207			-0.687666			-0.689415			-0.252497
317	0	16.6	1	177	2	0	0	-0.7382	-0.660818	-0.182948	-0.156589	-1.14253	0.0570011	-0.661734	0.646583	-0.589661	2.07216	1.4992	2.04425	0.664108	0.471448	1.25644	-2.13486	-1.39675	-0.894308	0.653022	1.06736	1.72931	-0.91312	-0.224335	0.0091686	0.125653	0.191685	0.337849	-1.08345	-0.377847	-1.23768	-0.180535	-0.414117	-0.0826512	-0.687666	0.901388	-0.812631	-0.669315	-0.651554	-0.219026	-1.22523	0.731895	-2.24564
318	1	17.7	0	227	0	1	0	-0.163436	1.10078	1.24215	0.573553	0.0947671	0.787296	-0.549716	-0.303667	-0.632213	-0.480304	0.245161	0.310091	0.451948	0.522374	0.604822	1.10214	1.00743	0.805157	0.812124	1.31153	1.47902	0.315396	0.146507	0.141406	0.995966	1.42891	1.54493	1.66471	0.1273	0.0635752	0.0957301	1.20965	1.32846	-0.687666	0.799952	0.732123	0.249698	0.214866	0.369721	-0.0010006	-0.0146502	0.0027092
319	0	4.8	1	65	1	0	0	0.12546	1.08153	-0.520187	0.509768	-0.423942	-1.62596	-0.551084	0.484731	0.177474	0.665039	0.462547	-0.532298	0.4798	-0.374649	0.173847	0.582052	0.824488	-0.111967	1.18966	1.26133	-0.0376823	0.357488	-0.337162	-0.849647	-0.0158388	-0.210354	-0.241953	-0.460288	-0.173957	0.275928	0.0838741	0.0577749	-0.534146	-0.687666	0.806482	1.22673	0.20647	0.0054708	-0.535484	-0.164781	-0.327985	-2.24564
320	2	2.9	1	73			1	0.731495			2.10894			0.680395			0.151646			1.43342			-0.512731			0.940862			1.15076			1.53913			-0.240248			0.773584			0.972811			0.126962			-0.36182
321	0	17.2	0	158	1	0	0	-0.406119	-0.275687	-0.730008	-1.12069	-1.08683	-0.512315	-0.0501354	-0.583697	-0.853892	0.738698	0.963276	0.578907	-0.118024	-2.04523	-0.44592	0.666844	0.665915	0.397317	-0.393524	-0.504804	-0.772419	-0.537012	-0.194284	-0.0809665	-0.571804	-0.894404	-0.859281	-0.596454	-0.0915135	-0.311816	-0.902148	-0.781305	-1.33231	-0.687666	0.669944	0.680973	-0.478505	-0.575303	-0.602289	-0.252497	0.18227	0.149593
322	2	14.3	0	81			0	-0.634396	-1.01627		0.151839	-0.669435		-0.88934	-0.428624		0.233903	0.391811		0.0749098	-0.898942		0.488825	1.21313		-0.429792	-0.299524		-0.948381	-0.415399		-0.898709	-1.67885		0.0534462	-0.251427		-0.720557	-0.776127		-0.687666	-1.28464		-1.0012	-1.18878		-0.730645	-0.928562
323	3	9.3	1	236	0	1	0	-0.421327	0.703671	-0.904411	0.000393	1.00392	0.719915	0.438348	1.43494	-0.797662	0.754453	1.1362	0.512471	0.517044	-0.70952	0.652775	-0.604266	-0.532429	-1.502	0.0713348	1.54657	-0.322166	1.2472	2.09428	1.47039	0.24507	0.845156	-0.762261	2.0678	5.0328	-0.345936	0.143676	2.04073	-0.630134	-0.687666	1.37553	0.304855	0.971814	2.78664	1.23142	0.494142	1.81757	0.191287
324	3	1.5	0	68	2	0	0	-0.176628	0.812682	-0.282476	-0.100721	-0.786661	0.108613	-0.156123	2.6521	1.98352	0.906858	1.12132	0.658254	1.01733	1.15907	0.345746	0.750772	-0.517197	0.24085	1.1665	0.133004	-0.150988	0.19649	0.716478	0.422924	0.563352	0.0561667	0.142332	-0.269381	0.740147	1.03774	0.3518	0.408387	-0.821361	0.531065	1.63726	1.93898	0.766266	0.440134	0.118279	0.620799	-0.644731	-0.191338
325	1	11	0	64	1	1	1	1.67838	1.3429	1.82899	0.657759	1.56548	1.4717	1.74724	0.735331	0.751087	-0.176584	1.2344	1.4109	1.53695	0.537569	1.67302	0.178675	-0.487365	-0.573193	0.931419	0.126979	0.974042	0.0109563	0.10901	1.2981	1.63642	2.01294	2.40703	-0.0064473	-0.635347	-0.213656	1.88445	2.08865	1.96718	-0.687666	-0.519122	-0.508435	0.383405	1.16793	1.89578	0.195222	-0.365349	0.738416
326	1	12.6	0	76	0	0	0	-0.546362	-0.566434	-0.469459	0.799072	-0.979856	-0.310245	-0.51461	0.993889	-0.605098	0.153589	-0.0818418	-0.705043	0.866727	1.49937	0.217492	0.242832	0.129575	0.525837	-0.512567	-0.398805	-0.399775	-0.128815	0.183831	0.10531	-0.291856	0.296562	0.0581072	-0.402072	-0.137231	-0.581028	0.135644	0.426239	-0.013172	-0.687666	-1.28464	-1.41614	-0.456629	-0.217576	-0.424854	-0.730645	-0.0618138	-0.0552974
327	1	17.9	1	79	2	0	1	-0.476645	1.21855	1.82899	1.62562	2.46475	3.04265	0.899454	2.66349	2.66637	0.98961	2.02206	1.10633	0.607046	0.380517	1.2653	0.795053	-0.323933	-0.561454	0.891681	1.77033	2.44397	0.0183698	1.57707	2.01921	0.195898	1.68791	1.68074	0.517173	0.882055	1.82077	1.88445	2.26295	3.11731	-0.687666	1.13543	0.0177954	-0.436327	0.369132	0.725603	0.074386	1.27537	1.8276
328	0	17.9	0	64	2	0	0	1.19094	0.348371	0.332201	0.383316	-1.42695	-0.667027	-0.681345	-0.417155	-0.698606	1.82427	1.87686	1.5941	1.19917	1.28986	-0.13763	0.682864	0.137826	0.356782	0.0077479	0.816213	0.247911	-0.228763	-0.363449	-0.0498008	0.644418	0.247171	0.273995	-0.932026	-1.06578	-0.720392	0.594927	0.260118	-0.153021	0.243863	-1.01593	-1.27069	-0.121534	0.351214	0.287206	-0.36182	-0.292973	0.631003
329	1	0.4	0	115	2	1	1	1.67555	1.3429	1.54602	-0.310315	-0.820334	0.647934	-0.742759	0.395464	0.922304	-0.11834	-0.27084	-1.50859	1.92956	-0.30841	1.63923	-0.245247	-2.42927	-1.92038	0.535017	-0.962032	-0.496674	1.25361	0.460596	1.40134	1.09499	0.943935	1.34505	0.195058	0.164733	0.865134	0.0572013	0.330468	1.87572	-0.687666	-1.28464	0.072462	0.723961	0.0088456	0.611434	0.118277	-2.80851	-0.118988
330	1	1.1	0	160	2	1	1	-0.206717	0.0608204	0.18734	1.47577	2.17919	2.90011	-0.786261	-0.494036	-0.29667	0.909635	1.27705	1.29408	0.738056	1.67937	0.771415	1.72946	1.70507	1.74132	-0.514444	-0.515759	-0.584758	-0.598408	-1.03786	-0.720138	1.24862	1.09098	1.23382	-0.740657	-0.280479	-0.458144	-0.581999	-0.821929	-1.09933	0.243863	0.576191	0.38244	0.014798	-0.422501	-0.532612	0.158435	-0.227499	-0.118988
331	0	3.6	0	198			0	-1.56964	-0.859763		-0.107264	-0.961412		-0.776244	-0.948153		1.96409	1.3174		-1.59801	0.626799		-0.267614	0.841693		0.808887	0.129998		-1.11755	-0.577293		-1.03799	-0.387319		-0.185827	-0.473457		0.197517	0.0680792		0.531065	-0.519122		-0.424539	-0.757075		-0.36182	-0.227499
332	0	2.6	0	72	2	0	0	-1.5105	-2.14992	-0.97973	-0.70915	0.529806	0.509581	-0.895921	-0.71475	-1.00521	-0.871309	-0.475732	0.102627	-1.3758	-2.04523	-0.230258	0.156599	-0.24676	0.255547	0.171791	0.576423	-0.510705	0.563621	-0.459436	-0.3498	-0.75846	-0.582312	-0.858359	0.147538	0.949916	-0.720392	-0.492024	-0.517697	-2.19479	-0.58135	-0.305016	-1.28419	-0.247125	-0.526036	-1.06966	-0.36182	-0.227499	-0.803962
333	0	2.5	0	126	1	0	0	-1.34116	-1.1026	-1.37799	-1.57315	-1.54837	-0.250514	0.16415	0.335198	-0.0005389	-0.0154403	0.430015	0.763861	-1.3758	-2.04523	-0.516333	-0.567717	-0.380123	-0.561454	-1.16161	-1.36512	-1.27403	-1.03521	-1.24096	-0.874774	-1.11271	-1.68066	-1.05756	-0.348899	-0.454873	-0.197491	-0.788793	-0.990583	-1.71679	-0.687666	0.471048	-0.508435	-0.706452	-0.873206	-0.986653	-0.164781	0.595247	0.0027092
[truncated: 15 more columns]
